# Supplementary material for: Single nucleus RNA-sequencing integrated into risk variant colocalization discovers 17 cell-type-specific abdominal obesity genes for metabolic dysfunction-associated steatotic liver disease
Source: eBioMedicine. 2024 Jul 10;106:105232. doi: 10.1016/j.ebiom.2024.105232 (PMC11663762; doi:10.1016/j.ebiom.2024.105232)
Supplement: Supplementary Table S10 [file mmc1.xlsx]

## Sheet: Sheet1
Supplementary Table 10. Significant (adjusted p-value<0.05) differential expression (DE) analysis results from the siRNA-mediated knockdown of PPP2R5A in human SGBS preadipocytes cultured for differentiation and collected for bulk RNA-sequencing at 3 time points are ranked by log fold-change in the knockdown compared to the scrambled controls for each time point.
Ensembl ID	Gene name	log2 fold change	T-statistic	p-value	Adjusted p-value	DE timepoint (Baseline, 2D, or 7D)
ENSG00000066027.7	PPP2R5A	-1.8224	-6.17112	9.03555e-07	0.000356904	Baseline
ENSG00000130338.8	TULP4	-1.18019	-4.74746	4.85865e-05	0.00383833	Baseline
ENSG00000116678.14	LEPR	-1.10582	-3.42169	0.00183335	0.0414606	Baseline
ENSG00000154258.12	ABCA9	-0.914685	-3.34752	0.00222647	0.0439729	Baseline
ENSG00000111341.5	MGP	-0.776259	-3.41023	0.00188934	0.0414606	Baseline
ENSG00000161011.15	SQSTM1	-0.735731	-4.23592	0.000202279	0.0113245	Baseline
ENSG00000168056.10	LTBP3	-0.716589	-4.15103	0.000255744	0.0113245	Baseline
ENSG00000106546.8	AHR	-0.704331	-3.53109	0.00137323	0.0361617	Baseline
ENSG00000140937.9	CDH11	-0.678798	-5.34966	8.95093e-06	0.00129111	Baseline
ENSG00000272761.1	RP11-572C15.6	-0.636403	-5.28334	1.07837e-05	0.00129111	Baseline
ENSG00000169851.11	PCDH7	-0.586475	-4.37031	0.000139332	0.00917268	Baseline
ENSG00000111799.16	COL12A1	-0.577121	-5.85475	2.17611e-06	0.000573042	Baseline
ENSG00000218336.3	TENM3	-0.558963	-3.59578	0.00115607	0.0314929	Baseline
ENSG00000151914.13	DST	-0.547361	-4.17569	0.000238918	0.0113245	Baseline
ENSG00000124212.5	PTGIS	-0.540175	-4.45695	0.000109475	0.00786228	Baseline
ENSG00000125730.12	C3	-0.533816	-3.93201	0.00046642	0.0175463	Baseline
ENSG00000137573.9	SULF1	-0.475076	-5.6521	3.83313e-06	0.000757043	Baseline
ENSG00000221963.5	APOL6	-0.473164	-3.29882	0.0025275	0.047541	Baseline
ENSG00000115414.14	FN1	-0.443753	-5.26231	1.14403e-05	0.00129111	Baseline
ENSG00000168386.14	FILIP1L	-0.439552	-3.42176	0.00183298	0.0414606	Baseline
ENSG00000091986.11	CCDC80	-0.423646	-4.77917	4.44522e-05	0.00383833	Baseline
ENSG00000152601.13	MBNL1	-0.373207	-3.7923	0.000681779	0.0224419	Baseline
ENSG00000124762.9	CDKN1A	-0.344945	-3.7083	0.000855195	0.0259848	Baseline
ENSG00000011465.12	DCN	-0.344376	-3.85684	0.00057234	0.0196586	Baseline
ENSG00000186340.10	THBS2	-0.328254	-3.45683	0.00167135	0.0414606	Baseline
ENSG00000115310.13	RTN4	0.282753	3.421	0.00183665	0.0414606	Baseline
ENSG00000182718.12	ANXA2	0.338182	4.09392	0.000299308	0.0124449	Baseline
ENSG00000197956.5	S100A6	0.349678	4.1494	0.000256894	0.0113245	Baseline
ENSG00000128595.12	CALU	0.360062	4.1478	0.000258028	0.0113245	Baseline
ENSG00000099194.5	SCD	0.377959	3.32939	0.00233428	0.0449776	Baseline
ENSG00000137309.15	HMGA1	0.418643	3.62444	0.0010709	0.0302147	Baseline
ENSG00000122873.7	CISD1	0.4224	3.35805	0.00216609	0.0438772	Baseline
ENSG00000169439.7	SDC2	0.423818	3.36331	0.0021365	0.0438772	Baseline
ENSG00000067082.10	KLF6	0.455212	3.8989	0.000510477	0.0183308	Baseline
ENSG00000167193.7	CRK	0.460458	3.68158	0.000918862	0.0268852	Baseline
ENSG00000142949.12	PTPRF	0.47599	4.30089	0.000168958	0.0102675	Baseline
ENSG00000123689.5	G0S2	0.493461	3.71002	0.00085125	0.0259848	Baseline
ENSG00000129084.13	PSMA1	0.59461	5.13266	1.64696e-05	0.00162637	Baseline
ENSG00000159399.5	HK2	0.718866	3.41798	0.00185127	0.0414606	Baseline
ENSG00000057019.11	DCBLD2	0.759909	6.88256	1.28956e-07	0.000101875	Baseline
ENSG00000137713.11	PPP2R1B	0.81972	3.37775	0.0020573	0.0438772	Baseline
ENSG00000169047.5	IRS1	0.891363	4.01921	0.00036746	0.0145147	Baseline
ENSG00000066027.7	PPP2R5A	-2.26469	-6.84647	1.97549e-06	0.000545894	2D
ENSG00000167588.8	GPD1	-1.63334	-9.50623	1.76386e-08	1.46224e-05	2D
ENSG00000111341.5	MGP	-1.55881	-4.41089	0.00032984	0.0172979	2D
ENSG00000167676.3	PLIN4	-1.16721	-5.92704	1.25511e-05	0.00173415	2D
ENSG00000022267.12	FHL1	-1.1134	-4.34673	0.000380447	0.0185524	2D
ENSG00000176485.6	PLA2G16	-1.08665	-7.14084	1.11949e-06	0.000464027	2D
ENSG00000168079.12	SCARA5	-1.08332	-6.04003	9.94021e-06	0.00164809	2D
ENSG00000187288.6	CIDEC	-0.901088	-5.45751	3.36516e-05	0.00348715	2D
ENSG00000197766.3	CFD	-0.881448	-4.12007	0.000630861	0.0261492	2D
ENSG00000161533.7	ACOX1	-0.839255	-4.75815	0.000153025	0.0102716	2D
ENSG00000119927.9	GPAM	-0.806592	-4.29841	0.000423679	0.0195128	2D
ENSG00000148180.12	GSN	-0.739475	-4.88953	0.000114717	0.00864546	2D
ENSG00000108551.4	RASD1	-0.616693	-3.85147	0.00115076	0.0454277	2D
ENSG00000163430.5	FSTL1	-0.489944	-3.73463	0.0014948	0.0495676	2D
ENSG00000038427.11	VCAN	0.504037	3.8243	0.00122295	0.0456782	2D
ENSG00000130508.6	PXDN	0.530368	4.40545	0.000333856	0.0172979	2D
ENSG00000143387.8	CTSK	0.591336	3.78933	0.00132253	0.0456824	2D
ENSG00000154175.12	ABI3BP	0.716389	4.57142	0.000231026	0.0136801	2D
ENSG00000100644.12	HIF1A	0.737172	5.02727	8.49476e-05	0.00704215	2D
ENSG00000137713.11	PPP2R1B	0.864398	4.73484	0.000161075	0.0102716	2D
ENSG00000105835.7	NAMPT	1.19898	6.43075	4.49468e-06	0.000931522	2D
ENSG00000111647.8	UHRF1BP1L	1.25306	5.32664	4.45051e-05	0.00409941	2D
ENSG00000122376.7	FAM35A	1.47801	3.80838	0.00126731	0.0456782	2D
ENSG00000153246.7	PLA2R1	1.50406	4.21823	0.000506646	0.0221058	2D
ENSG00000145824.8	CXCL14	5.26135	5.80803	1.60743e-05	0.00190366	2D
ENSG00000066027.7	PPP2R5A	-3.58689	-17.916	1.21952e-12	1.07196e-09	7D
ENSG00000186417.9	GLDN	-1.89784	-3.74467	0.00156289	0.0157906	7D
ENSG00000227591.1	RP1-28O10.1	-1.56384	-3.09705	0.00641972	0.0394611	7D
ENSG00000181856.10	SLC2A4	-1.37056	-3.38216	0.00345596	0.0257439	7D
ENSG00000152133.10	GPATCH11	-1.36229	-6.95666	2.05613e-06	0.000301223	7D
ENSG00000175309.10	PHYKPL	-1.34745	-3.41519	0.00321556	0.0245781	7D
ENSG00000152270.4	PDE3B	-1.33136	-8.04692	2.89818e-07	6.36876e-05	7D
ENSG00000131069.15	ACSS2	-1.29061	-6.12467	1.02166e-05	0.000641455	7D
ENSG00000119927.9	GPAM	-1.26793	-5.02437	9.77501e-05	0.00245492	7D
ENSG00000047634.10	SCML1	-1.16284	-5.63386	2.74684e-05	0.00142028	7D
ENSG00000144908.9	ALDH1L1	-1.07785	-3.28542	0.0042671	0.0286319	7D
ENSG00000145362.12	ANK2	-1.06859	-5.17823	7.06675e-05	0.00192074	7D
ENSG00000160285.10	LSS	-1.0614	-5.22101	6.46019e-05	0.00189284	7D
ENSG00000124253.9	PCK1	-1.03721	-5.19731	6.78923e-05	0.00192074	7D
ENSG00000117791.11	MARCH2	-1.01821	-4.25374	0.000513008	0.00777473	7D
ENSG00000042445.9	RETSAT	-0.986982	-6.32628	6.86838e-06	0.000503109	7D
ENSG00000165113.8	GKAP1	-0.929635	-3.3526	0.00368619	0.0265587	7D
ENSG00000147872.5	PLIN2	-0.924822	-6.32702	6.8584e-06	0.000503109	7D
ENSG00000116678.14	LEPR	-0.914636	-4.94215	0.000116374	0.00284146	7D
ENSG00000115425.9	PECR	-0.87724	-3.78999	0.00141506	0.014986	7D
ENSG00000105835.7	NAMPT	-0.862871	-6.44152	5.48715e-06	0.000484503	7D
ENSG00000206190.7	ATP10A	-0.847903	-4.2648	0.000500791	0.00772273	7D
ENSG00000134962.6	KLB	-0.842917	-4.35879	0.000408159	0.00682896	7D
ENSG00000172339.9	ALG14	-0.837494	-3.47556	0.00281811	0.0223164	7D
ENSG00000138796.11	HADH	-0.831213	-4.89058	0.00012987	0.0030041	7D
ENSG00000163541.7	SUCLG1	-0.827835	-5.39635	4.48157e-05	0.00163416	7D
ENSG00000178761.10	FAM219B	-0.819761	-3.77066	0.0014763	0.0154485	7D
ENSG00000022267.12	FHL1	-0.817976	-4.03485	0.000827487	0.0103909	7D
ENSG00000072210.14	ALDH3A2	-0.81106	-5.56716	3.14948e-05	0.00153719	7D
ENSG00000187134.8	AKR1C1	-0.797311	-3.86769	0.00119341	0.0135607	7D
ENSG00000196715.5	VKORC1L1	-0.792935	-5.11824	8.01716e-05	0.00207267	7D
ENSG00000119139.12	TJP2	-0.766356	-3.21356	0.00498838	0.0327223	7D
ENSG00000093144.14	ECHDC1	-0.744707	-4.23425	0.000535268	0.00784168	7D
ENSG00000168004.5	HRASLS5	-0.743432	-3.69515	0.00174214	0.0161193	7D
ENSG00000140153.13	WDR20	-0.737038	-3.12082	0.00609836	0.0385644	7D
ENSG00000056998.14	GYG2	-0.723951	-4.11923	0.000688044	0.00930447	7D
ENSG00000171612.6	SLC25A33	-0.709636	-3.02856	0.00744102	0.0441936	7D
ENSG00000124588.15	NQO2	-0.696518	-3.68067	0.00179835	0.0161301	7D
ENSG00000156735.6	BAG4	-0.695001	-4.42412	0.000354185	0.00622656	7D
ENSG00000145390.7	USP53	-0.691116	-5.16861	7.21097e-05	0.00192074	7D
ENSG00000198363.11	ASPH	-0.682892	-4.45701	0.000329809	0.00591637	7D
ENSG00000149256.10	TENM4	-0.682065	-3.13437	0.00592221	0.0377219	7D
ENSG00000023909.5	GCLM	-0.680185	-5.53461	3.3675e-05	0.00153719	7D
ENSG00000115904.8	SOS1	-0.680077	-5.26352	5.91012e-05	0.00179138	7D
ENSG00000012660.9	ELOVL5	-0.679007	-4.74487	0.000177318	0.00399647	7D
ENSG00000147251.11	DOCK11	-0.670393	-4.52269	0.000286105	0.00523929	7D
ENSG00000139116.13	KIF21A	-0.662137	-2.97274	0.00838908	0.04916	7D
ENSG00000142657.16	PGD	-0.656947	-3.71798	0.00165709	0.0158324	7D
ENSG00000099194.5	SCD	-0.65687	-4.18376	0.000597595	0.00847235	7D
ENSG00000100889.7	PCK2	-0.656727	-3.50761	0.00262725	0.0213829	7D
ENSG00000173221.9	GLRX	-0.654573	-5.32216	5.22924e-05	0.00170241	7D
ENSG00000170027.5	YWHAG	-0.645768	-3.50011	0.00267076	0.0215376	7D
ENSG00000175445.10	LPL	-0.644635	-3.61852	0.00206077	0.0179348	7D
ENSG00000115310.13	RTN4	-0.638651	-3.73222	0.00160613	0.0158324	7D
ENSG00000025434.14	NR1H3	-0.634302	-4.08277	0.000745129	0.00949229	7D
ENSG00000169710.6	FASN	-0.633544	-3.75755	0.00151937	0.0155294	7D
ENSG00000070785.12	EIF2B3	-0.630663	-3.31705	0.00398312	0.0273529	7D
ENSG00000169814.8	BTD	-0.630644	-3.39434	0.00336533	0.0255011	7D
ENSG00000086712.8	TXLNG	-0.628867	-3.98858	0.000915698	0.0113366	7D
ENSG00000107890.12	ANKRD26	-0.627327	-3.36147	0.00361553	0.0264838	7D
ENSG00000166347.14	CYB5A	-0.620295	-3.80297	0.00137534	0.0147429	7D
ENSG00000187446.7	CHP1	-0.619975	-4.72386	0.000185493	0.0040762	7D
ENSG00000255471.1	RP11-736K20.5	-0.614815	-4.08931	0.000734543	0.00949229	7D
ENSG00000196549.6	MME	-0.608667	-4.60028	0.000241975	0.00462382	7D
ENSG00000106853.12	PTGR1	-0.604069	-4.3168	0.000447186	0.00727919	7D
ENSG00000101255.6	TRIB3	-0.602631	-3.33183	0.00385693	0.026956	7D
ENSG00000051620.6	HEBP2	-0.598006	-3.81344	0.00134413	0.0147429	7D
ENSG00000115415.14	STAT1	-0.590536	-4.21744	0.000555252	0.00800109	7D
ENSG00000116717.7	GADD45A	-0.581882	-4.08405	0.000743046	0.00949229	7D
ENSG00000134324.7	LPIN1	-0.554915	-3.33484	0.00383168	0.026956	7D
ENSG00000176974.13	SHMT1	-0.550687	-3.41658	0.00320581	0.0245781	7D
ENSG00000075711.16	DLG1	-0.538109	-3.14456	0.00579312	0.037169	7D
ENSG00000198431.11	TXNRD1	-0.489866	-3.68232	0.00179183	0.0161301	7D
ENSG00000166819.7	PLIN1	-0.477083	-3.2164	0.00495779	0.0327223	7D
ENSG00000132424.10	PNISR	-0.473084	-3.06297	0.00690962	0.0418866	7D
ENSG00000087842.6	PIR	-0.471274	-3.60964	0.00210123	0.0181077	7D
ENSG00000005249.8	PRKAR2B	-0.464873	-3.33717	0.00381231	0.026956	7D
ENSG00000123240.12	OPTN	-0.464057	-3.8581	0.00121877	0.0135607	7D
ENSG00000150093.14	ITGB1	-0.458557	-3.72648	0.00162649	0.0158324	7D
ENSG00000129680.11	MAP7D3	-0.457869	-3.7123	0.00167785	0.0158584	7D
ENSG00000138413.9	IDH1	-0.457406	-3.09877	0.00639587	0.0394611	7D
ENSG00000114480.8	GBE1	-0.445182	-3.49561	0.00269717	0.0215529	7D
ENSG00000182670.9	TTC3	-0.442756	-3.38717	0.00341843	0.025682	7D
ENSG00000142949.12	PTPRF	-0.410669	-3.35582	0.00366041	0.0265587	7D
ENSG00000185950.7	IRS2	-0.407484	-3.05858	0.0069753	0.0419952	7D
ENSG00000023287.8	RB1CC1	-0.365653	-2.99252	0.00804039	0.0474329	7D
ENSG00000186350.8	RXRA	0.438456	3.06912	0.00681857	0.0416217	7D
ENSG00000132970.8	WASF3	0.45689	3.72516	0.00163119	0.0158324	7D
ENSG00000111799.16	COL12A1	0.468166	3.10181	0.00635408	0.0394611	7D
ENSG00000197614.6	MFAP5	0.468315	3.24497	0.00465948	0.0310279	7D
ENSG00000111341.5	MGP	0.589589	3.55582	0.00236416	0.0194214	7D
ENSG00000163430.5	FSTL1	0.604801	3.62481	0.00203256	0.0178662	7D
ENSG00000221968.4	FADS3	0.635396	3.85953	0.00121496	0.0135607	7D
ENSG00000125730.12	C3	0.642374	3.96526	0.000963678	0.0117649	7D
ENSG00000110651.7	CD81	0.648773	4.64299	0.000220701	0.00431103	7D
ENSG00000173065.9	FAM222B	0.662052	3.33099	0.003864	0.026956	7D
ENSG00000101955.10	SRPX	0.673815	4.28117	0.000483246	0.00758523	7D
ENSG00000186340.10	THBS2	0.676305	4.23707	0.000531983	0.00784168	7D
ENSG00000100605.12	ITPK1	0.682721	3.16565	0.00553448	0.0360356	7D
ENSG00000115414.14	FN1	0.685689	3.11107	0.00622827	0.0391047	7D
ENSG00000038427.11	VCAN	0.685998	4.64789	0.000218387	0.00431103	7D
ENSG00000169604.15	ANTXR1	0.687088	3.59071	0.00219022	0.0185115	7D
ENSG00000143196.4	DPT	0.690698	3.69584	0.00173951	0.0161193	7D
ENSG00000024422.7	EHD2	0.690714	4.09988	0.000717769	0.00949229	7D
ENSG00000170801.5	HTRA3	0.700541	3.90157	0.001108	0.0128816	7D
ENSG00000087245.8	MMP2	0.702416	4.30241	0.000461408	0.00737413	7D
ENSG00000101236.12	RNF24	0.714884	3.8992	0.00111377	0.0128816	7D
ENSG00000196569.7	LAMA2	0.746585	4.66154	0.000212065	0.00431103	7D
ENSG00000166741.3	NNMT	0.749458	4.35475	0.000411757	0.00682896	7D
ENSG00000182636.4	NDN	0.775152	4.91536	0.000123197	0.00292676	7D
ENSG00000145824.8	CXCL14	0.786925	3.45327	0.00295882	0.0230159	7D
ENSG00000164692.13	COL1A2	0.791277	3.94895	0.000998738	0.0120259	7D
ENSG00000154736.5	ADAMTS5	0.795899	5.4591	3.93527e-05	0.00153719	7D
ENSG00000166106.2	ADAMTS15	0.80695	4.65429	0.000215398	0.00431103	7D
ENSG00000140937.9	CDH11	0.828959	3.28905	0.00423354	0.0286319	7D
ENSG00000149115.9	TNKS1BP1	0.83654	3.66631	0.00185585	0.0164777	7D
ENSG00000174807.3	CD248	0.839425	5.35994	4.83368e-05	0.00163416	7D
ENSG00000175745.7	NR2F1	0.844236	3.91747	0.00107005	0.0127104	7D
ENSG00000165633.8	VSTM4	0.851059	3.32114	0.00394779	0.0273237	7D
ENSG00000011028.9	MRC2	0.876858	4.65823	0.00021358	0.00431103	7D
ENSG00000123159.11	GIPC1	0.881894	3.68199	0.00179313	0.0161301	7D
ENSG00000162878.8	PKDCC	0.920053	5.30334	5.43851e-05	0.0017073	7D
ENSG00000084676.11	NCOA1	0.926777	3.75881	0.00151519	0.0155294	7D
ENSG00000168542.8	COL3A1	0.943334	5.51184	3.52924e-05	0.00153719	7D
ENSG00000108821.9	COL1A1	0.952371	4.12179	0.000684204	0.00930447	7D
ENSG00000145687.11	SSBP2	0.957018	3.5974	0.00215838	0.0184196	7D
ENSG00000167601.7	AXL	0.989763	4.55085	0.000269213	0.00503485	7D
ENSG00000168056.10	LTBP3	0.995964	3.28832	0.00424025	0.0286319	7D
ENSG00000143387.8	CTSK	0.996248	5.44853	4.02224e-05	0.00153719	7D
ENSG00000091986.11	CCDC80	1.02191	6.19915	8.81699e-06	0.000596164	7D
ENSG00000149131.11	SERPING1	1.03092	6.81739	2.67145e-06	0.000335458	7D
ENSG00000221866.5	PLXNA4	1.04619	3.56904	0.0022967	0.0190453	7D
ENSG00000140092.10	FBLN5	1.05304	3.72281	0.00163962	0.0158324	7D
ENSG00000100994.7	PYGB	1.07861	5.36414	4.79165e-05	0.00163416	7D
ENSG00000124225.11	PMEPA1	1.10812	4.12699	0.000676469	0.00930447	7D
ENSG00000189129.9	PLAC9	1.11024	6.03533	1.22033e-05	0.000715115	7D
ENSG00000106333.8	PCOLCE	1.12748	5.46114	3.91867e-05	0.00153719	7D
ENSG00000154856.8	APCDD1	1.15695	6.53657	4.56569e-06	0.000484503	7D
ENSG00000178188.10	SH2B1	1.17759	3.15235	0.00569621	0.036816	7D
ENSG00000173918.10	C1QTNF1	1.17814	6.43919	5.51198e-06	0.000484503	7D
ENSG00000077942.13	FBLN1	1.18907	4.35935	0.000407666	0.00682896	7D
ENSG00000147257.9	GPC3	1.32009	5.81772	1.88951e-05	0.00103805	7D
ENSG00000272761.1	RP11-572C15.6	1.50447	10.0745	1.12764e-08	4.95597e-06	7D
ENSG00000116690.7	PRG4	1.55916	3.46464	0.00288618	0.0226513	7D
ENSG00000135744.7	AGT	1.57269	8.47299	1.40595e-07	4.11945e-05	7D
ENSG00000091844.3	RGS17	1.64715	3.03643	0.00731613	0.0437475	7D
ENSG00000095203.10	EPB41L4B	1.90784	3.58416	0.00222187	0.0186002	7D
ENSG00000134490.9	TMEM241	2.09758	3.36864	0.0035595	0.0262924	7D
ENSG00000205221.8	VIT	2.66047	3.80756	0.00136157	0.0147429	7D
ENSG00000189058.4	APOD	3.71483	7.24061	1.21555e-06	0.000213693	7D
Ensembl ID	Ensembl ID of DE gene from the siRNA-mediated knockdown experiment.
Gene name	Gene symbol of DE gene from the siRNA-mediated knockdown experiment.
log2 fold change	Log2 fold-change in expression between the knockdown and scrambled control conditions. Negative log2 fold change indicates downregulation in the knockdown and positive log2 fold change indicates upregulation in the knockdown.
T-statistic	T-statistic computed from limma-voom DE analysis between the knockdown and scrambled control conditions.
p-value	P-value for DE analysis between the knockdown and scramble conditions.
Adjusted p-value	P-value adjusted for multiple testing using Benjamini-Hochberg Procedure. Significant DE genes are defined as those with Adjusted p-value<0.05.
DE timepoint (Baseline, 2D, or 7D)	Adipogenesis experiment time point in which the gene is differentially expressed.
