# Supplementary material for: Single nucleus RNA-sequencing integrated into risk variant colocalization discovers 17 cell-type-specific abdominal obesity genes for metabolic dysfunction-associated steatotic liver disease
Source: eBioMedicine. 2024 Jul 10;106:105232. doi: 10.1016/j.ebiom.2024.105232 (PMC11663762; doi:10.1016/j.ebiom.2024.105232)
Supplement: Supplementary Table S11 [file mmc2.xlsx]

## Sheet: Sheet1
Supplementary Table 11. Significant (adjusted p-value<0.05) differential expression (DE) analysis results from the siRNA-mediated knockdown of SH3PXD2B in human SGBS preadipocytes cultured for differentiation and collected for bulk RNA-sequencing at 3 time points are ranked by log fold-change in the knockdown compared to the scrambled controls for each time point.
Ensembl ID	Gene name	log2 fold change	T-statistic	p-value	Adjusted p-value	DE timepoint (Baseline, 2D, or 7D)
ENSG00000102683.6	SGCG	-2.42105	-4.1647	0.000345737	0.00462136	Baseline
ENSG00000189058.4	APOD	-2.30713	-3.12771	0.00456371	0.0329738	Baseline
ENSG00000196502.7	SULT1A1	-2.03864	-3.89928	0.000676888	0.00723819	Baseline
ENSG00000247572.3	CKMT2-AS1	-1.96276	-3.28576	0.00311129	0.0239928	Baseline
ENSG00000022267.12	FHL1	-1.89252	-8.52813	9.78843e-09	9.81291e-07	Baseline
ENSG00000122877.9	EGR2	-1.81416	-3.45009	0.00207864	0.0177348	Baseline
ENSG00000173641.13	HSPB7	-1.76339	-5.16394	2.72498e-05	0.000607065	Baseline
ENSG00000106483.7	SFRP4	-1.70212	-5.25379	2.17146e-05	0.00051221	Baseline
ENSG00000166482.7	MFAP4	-1.62444	-5.11588	3.07746e-05	0.00066706	Baseline
ENSG00000236404.4	RP11-125B21.2	-1.52168	-4.09822	0.000409267	0.00529407	Baseline
ENSG00000272761.1	RP11-572C15.6	-1.50643	-13.4008	1.18225e-12	9.48164e-10	Baseline
ENSG00000206190.7	ATP10A	-1.48118	-6.78013	5.10346e-07	2.40763e-05	Baseline
ENSG00000113389.11	NPR3	-1.40652	-4.94777	4.71353e-05	0.000969295	Baseline
ENSG00000137809.12	ITGA11	-1.35874	-9.81782	6.84952e-10	9.15552e-08	Baseline
ENSG00000124212.5	PTGIS	-1.31657	-10.4434	2.03339e-10	4.16952e-08	Baseline
ENSG00000111799.16	COL12A1	-1.30255	-8.23793	1.83511e-08	1.61487e-06	Baseline
ENSG00000170390.10	DCLK2	-1.2739	-3.62127	0.00135943	0.0129793	Baseline
ENSG00000091986.11	CCDC80	-1.12809	-10.4316	2.07956e-10	4.16952e-08	Baseline
ENSG00000111341.5	MGP	-1.11704	-4.72194	8.37091e-05	0.00148877	Baseline
ENSG00000157693.10	C9orf91	-1.09095	-3.14165	0.00441301	0.0326784	Baseline
ENSG00000186340.10	THBS2	-1.07802	-9.01249	3.51509e-09	4.02729e-07	Baseline
ENSG00000130707.13	ASS1	-1.06337	-6.83709	4.45867e-07	2.3839e-05	Baseline
ENSG00000077684.11	PHF17	-1.03447	-6.53353	9.20011e-07	4.09916e-05	Baseline
ENSG00000134243.7	SORT1	-0.97799	-4.8068	6.74479e-05	0.00128793	Baseline
ENSG00000185483.7	ROR1	-0.974414	-4.974	4.40979e-05	0.000930698	Baseline
ENSG00000117318.8	ID3	-0.956754	-6.80879	4.76793e-07	2.38992e-05	Baseline
ENSG00000162496.4	DHRS3	-0.945906	-7.00329	3.01335e-07	2.01392e-05	Baseline
ENSG00000163520.9	FBLN2	-0.945741	-6.22211	1.95611e-06	7.47049e-05	Baseline
ENSG00000139329.4	LUM	-0.934303	-8.19551	2.01355e-08	1.61487e-06	Baseline
ENSG00000151773.8	CCDC122	-0.895935	-3.81471	0.000837522	0.00850243	Baseline
ENSG00000174705.7	SH3PXD2B	-0.887518	-3.96598	0.000571994	0.00653262	Baseline
ENSG00000132386.6	SERPINF1	-0.88194	-5.6679	7.67981e-06	0.000212387	Baseline
ENSG00000122707.7	RECK	-0.836157	-4.51816	0.000140663	0.00221199	Baseline
ENSG00000211455.3	STK38L	-0.79045	-4.03425	0.000481277	0.00593821	Baseline
ENSG00000138685.8	FGF2	-0.789444	-5.80593	5.44772e-06	0.000164944	Baseline
ENSG00000206538.3	VGLL3	-0.787701	-5.9608	3.71373e-06	0.000119136	Baseline
ENSG00000138032.16	PPM1B	-0.765061	-2.97981	0.00649917	0.0449339	Baseline
ENSG00000149131.11	SERPING1	-0.764996	-4.10449	0.000402809	0.00529407	Baseline
ENSG00000124762.9	CDKN1A	-0.762613	-5.96549	3.671e-06	0.000119136	Baseline
ENSG00000102763.11	VWA8	-0.762433	-3.23818	0.00349345	0.0266833	Baseline
ENSG00000156804.3	FBXO32	-0.738872	-4.88451	5.53546e-05	0.00108279	Baseline
ENSG00000197614.6	MFAP5	-0.715752	-6.12237	2.49628e-06	9.10007e-05	Baseline
ENSG00000166741.3	NNMT	-0.709154	-5.7888	5.68443e-06	0.000164944	Baseline
ENSG00000108821.9	COL1A1	-0.703127	-6.9073	3.77698e-07	2.24562e-05	Baseline
ENSG00000101255.6	TRIB3	-0.702233	-5.19754	2.50299e-05	0.000573543	Baseline
ENSG00000159403.11	C1R	-0.698193	-5.60573	8.96923e-06	0.000239777	Baseline
ENSG00000164530.9	PI16	-0.693837	-2.93677	0.00719631	0.0481356	Baseline
ENSG00000175197.6	DDIT3	-0.684575	-3.48375	0.00191274	0.0168124	Baseline
ENSG00000011465.12	DCN	-0.677942	-5.78358	5.75865e-06	0.000164944	Baseline
ENSG00000164692.13	COL1A2	-0.634787	-6.06124	2.9002e-06	0.000101129	Baseline
ENSG00000168386.14	FILIP1L	-0.62835	-3.43222	0.00217232	0.018339	Baseline
ENSG00000169439.7	SDC2	-0.628057	-4.89784	5.35101e-05	0.00107288	Baseline
ENSG00000070404.5	FSTL3	-0.620773	-2.9424	0.00710122	0.0481356	Baseline
ENSG00000124225.11	PMEPA1	-0.588166	-3.10938	0.00476945	0.0341527	Baseline
ENSG00000072110.9	ACTN1	-0.586027	-5.46524	1.27517e-05	0.000319591	Baseline
ENSG00000125730.12	C3	-0.578896	-4.27119	0.000263772	0.00364733	Baseline
ENSG00000172037.9	LAMB2	-0.57852	-4.30241	0.000243635	0.00355264	Baseline
ENSG00000111912.14	NCOA7	-0.577649	-3.836	0.000793866	0.00816257	Baseline
ENSG00000140391.10	TSPAN3	-0.573668	-4.5352	0.000134688	0.00216039	Baseline
ENSG00000176485.6	PLA2G16	-0.568549	-4.007	0.000515637	0.00608148	Baseline
ENSG00000140092.10	FBLN5	-0.536438	-4.28997	0.000251473	0.00360145	Baseline
ENSG00000139793.14	MBNL2	-0.531297	-3.66186	0.00122848	0.0121634	Baseline
ENSG00000221869.4	CEBPD	-0.516941	-4.06549	0.000444663	0.00566064	Baseline
ENSG00000100889.7	PCK2	-0.511458	-4.04971	0.000462796	0.00579941	Baseline
ENSG00000137573.9	SULF1	-0.509977	-4.39196	0.000193983	0.00293537	Baseline
ENSG00000119138.3	KLF9	-0.506192	-3.34102	0.0027181	0.0220193	Baseline
ENSG00000115414.14	FN1	-0.50535	-4.71412	8.53907e-05	0.00148877	Baseline
ENSG00000079739.11	PGM1	-0.502799	-3.6241	0.00134986	0.0129793	Baseline
ENSG00000189129.9	PLAC9	-0.501171	-3.42581	0.00220691	0.0184369	Baseline
ENSG00000125868.11	DSTN	-0.500122	-4.35376	0.000213795	0.00317525	Baseline
ENSG00000122591.7	FAM126A	-0.495397	-3.39291	0.00239307	0.019786	Baseline
ENSG00000164574.11	GALNT10	-0.492733	-3.91041	0.000658145	0.00723058	Baseline
ENSG00000100592.11	DAAM1	-0.481689	-3.90259	0.000671264	0.00723819	Baseline
ENSG00000168610.10	STAT3	-0.42442	-3.02944	0.00577544	0.0402774	Baseline
ENSG00000168542.8	COL3A1	-0.407696	-3.73289	0.00102848	0.0103105	Baseline
ENSG00000162614.14	NEXN	-0.39849	-3.49595	0.00185587	0.0165379	Baseline
ENSG00000144810.11	COL8A1	-0.395901	-3.2875	0.00309809	0.0239928	Baseline
ENSG00000116016.9	EPAS1	-0.385658	-3.35165	0.00264821	0.0216721	Baseline
ENSG00000164040.12	PGRMC2	-0.369721	-3.13521	0.00448207	0.0326784	Baseline
ENSG00000165476.8	REEP3	0.385706	2.92697	0.00736467	0.0488137	Baseline
ENSG00000105971.10	CAV2	0.405211	3.06345	0.00532482	0.0374605	Baseline
ENSG00000117143.9	UAP1	0.406034	3.17201	0.0041012	0.0307398	Baseline
ENSG00000197102.6	DYNC1H1	0.409759	3.13617	0.00447167	0.0326784	Baseline
ENSG00000134352.15	IL6ST	0.419261	3.58699	0.00148056	0.0138071	Baseline
ENSG00000152795.13	HNRNPDL	0.436364	3.47604	0.00194956	0.0168124	Baseline
ENSG00000114302.11	PRKAR2A	0.454664	3.53637	0.00167897	0.0151296	Baseline
ENSG00000169710.6	FASN	0.499538	2.93641	0.00720233	0.0481356	Baseline
ENSG00000172260.9	NEGR1	0.503162	3.32485	0.00282784	0.0226793	Baseline
ENSG00000186951.12	PPARA	0.50631	2.93678	0.00719608	0.0481356	Baseline
ENSG00000167601.7	AXL	0.515027	4.27377	0.00026205	0.00364733	Baseline
ENSG00000142949.12	PTPRF	0.535679	4.73753	8.04512e-05	0.00146641	Baseline
ENSG00000008294.16	SPAG9	0.5466	3.55464	0.00160453	0.0146231	Baseline
ENSG00000116667.8	C1orf21	0.547819	3.30724	0.00295228	0.0234428	Baseline
ENSG00000198355.4	PIM3	0.54921	3.60995	0.00139832	0.0131935	Baseline
ENSG00000162407.8	PPAP2B	0.582414	4.01825	0.000501165	0.006066	Baseline
ENSG00000145901.10	TNIP1	0.584959	4.50638	0.000144947	0.00223553	Baseline
ENSG00000133657.10	ATP13A3	0.614293	4.60996	0.000111332	0.00182222	Baseline
ENSG00000173918.10	C1QTNF1	0.621494	3.83638	0.000793108	0.00816257	Baseline
ENSG00000111186.8	WNT5B	0.640782	3.97736	0.000555769	0.00645981	Baseline
ENSG00000123094.11	RASSF8	0.660299	3.96162	0.000578325	0.00653262	Baseline
ENSG00000214548.10	MEG3	0.722908	3.83764	0.000790591	0.00816257	Baseline
ENSG00000143387.8	CTSK	0.723443	4.66272	9.73317e-05	0.00162625	Baseline
ENSG00000131459.8	GFPT2	0.734158	4.73769	8.04186e-05	0.00146641	Baseline
ENSG00000067082.10	KLF6	0.775128	6.45243	1.11851e-06	4.48524e-05	Baseline
ENSG00000072134.11	EPN2	0.788147	4.01386	0.000506761	0.006066	Baseline
ENSG00000157617.12	C2CD2	0.79007	4.18981	0.000324379	0.00440936	Baseline
ENSG00000198363.11	ASPH	0.882326	7.26887	1.62291e-07	1.18325e-05	Baseline
ENSG00000183137.10	CEP57L1	0.883504	3.22694	0.00359016	0.0271633	Baseline
ENSG00000154359.8	LONRF1	0.922952	3.55773	0.00159227	0.0146231	Baseline
ENSG00000111647.8	UHRF1BP1L	0.946992	4.67483	9.43758e-05	0.00161041	Baseline
ENSG00000113594.5	LIFR	0.959577	3.91305	0.000653775	0.00723058	Baseline
ENSG00000103479.10	RBL2	0.967716	3.65461	0.00125094	0.0122348	Baseline
ENSG00000154175.12	ABI3BP	0.979695	5.37428	1.60272e-05	0.00038951	Baseline
ENSG00000105835.7	NAMPT	1.1653	6.89155	3.92003e-07	2.24562e-05	Baseline
ENSG00000057019.11	DCBLD2	1.27927	10.8226	9.96562e-11	3.99622e-08	Baseline
ENSG00000172927.3	MYEOV	1.28198	3.07984	0.00511986	0.0363374	Baseline
ENSG00000137309.15	HMGA1	1.404	10.2225	3.10554e-10	4.98128e-08	Baseline
ENSG00000161011.15	SQSTM1	1.41343	5.57098	9.78349e-06	0.000253108	Baseline
ENSG00000169047.5	IRS1	1.43021	6.47141	1.06845e-06	4.48524e-05	Baseline
ENSG00000101412.9	E2F1	1.53103	3.48032	0.00192904	0.0168124	Baseline
ENSG00000080839.7	RBL1	1.55849	3.3018	0.00299178	0.0235236	Baseline
ENSG00000133317.10	LGALS12	-3.50955	-3.64372	0.00140612	0.00790711	2D
ENSG00000167588.8	GPD1	-3.4737	-16.0512	9.48645e-14	2.68467e-11	2D
ENSG00000111341.5	MGP	-3.03864	-18.5335	4.74455e-15	4.02812e-12	2D
ENSG00000187288.6	CIDEC	-2.33589	-15.5677	1.77989e-13	3.30076e-11	2D
ENSG00000143196.4	DPT	-2.28514	-6.72313	8.61463e-07	1.92469e-05	2D
ENSG00000257337.2	RP11-983P16.4	-2.25472	-4.53831	0.000156807	0.00135846	2D
ENSG00000272761.1	RP11-572C15.6	-1.91444	-17.3301	1.93492e-14	8.21373e-12	2D
ENSG00000197594.7	ENPP1	-1.87786	-7.86376	7.06687e-08	2.6086e-06	2D
ENSG00000135424.11	ITGA7	-1.84381	-3.70042	0.00122512	0.00732482	2D
ENSG00000184811.3	TUSC5	-1.77766	-3.8232	0.000908167	0.00597701	2D
ENSG00000164530.9	PI16	-1.77347	-3.63824	0.00142496	0.00790711	2D
ENSG00000167676.3	PLIN4	-1.75263	-7.59955	1.242e-07	3.90539e-06	2D
ENSG00000197766.3	CFD	-1.71071	-8.12439	4.08911e-08	1.73583e-06	2D
ENSG00000174807.3	CD248	-1.58599	-11.8449	4.20624e-11	4.46387e-09	2D
ENSG00000206190.7	ATP10A	-1.5695	-3.25122	0.00361277	0.0158924	2D
ENSG00000189129.9	PLAC9	-1.56202	-7.70977	9.8054e-08	3.32991e-06	2D
ENSG00000176485.6	PLA2G16	-1.52944	-10.2877	6.12762e-10	5.78038e-08	2D
ENSG00000164418.15	GRIK2	-1.49276	-3.14248	0.00467306	0.0196407	2D
ENSG00000174705.7	SH3PXD2B	-1.47157	-6.03965	4.17376e-06	6.81446e-05	2D
ENSG00000181092.5	ADIPOQ	-1.4596	-2.67627	0.0136875	0.0450415	2D
ENSG00000143416.16	SELENBP1	-1.40135	-5.42193	1.81648e-05	0.000208404	2D
ENSG00000171132.9	PRKCE	-1.38464	-3.07859	0.00543035	0.0215138	2D
ENSG00000161533.7	ACOX1	-1.33052	-9.33714	3.60776e-09	2.55249e-07	2D
ENSG00000077157.16	PPP1R12B	-1.27863	-2.96584	0.00706376	0.0260584	2D
ENSG00000091986.11	CCDC80	-1.27148	-13.8295	1.97214e-12	2.79058e-10	2D
ENSG00000131943.13	C19orf12	-1.19844	-5.71638	8.96861e-06	0.000124825	2D
ENSG00000166106.2	ADAMTS15	-1.19452	-8.25009	3.15101e-08	1.48623e-06	2D
ENSG00000184226.10	PCDH9	-1.18903	-4.56208	0.000147903	0.00130882	2D
ENSG00000198624.8	CCDC69	-1.14541	-8.9918	7.06374e-09	4.0572e-07	2D
ENSG00000100994.7	PYGB	-1.05218	-6.51402	1.3877e-06	2.80514e-05	2D
ENSG00000165633.8	VSTM4	-1.0462	-3.8796	0.000791192	0.00528915	2D
ENSG00000119927.9	GPAM	-1.03618	-6.3486	2.03121e-06	3.83221e-05	2D
ENSG00000177666.11	PNPLA2	-1.02907	-7.06173	4.028e-07	1.05153e-05	2D
ENSG00000214548.10	MEG3	-1.02037	-4.81997	7.85314e-05	0.000803291	2D
ENSG00000150907.6	FOXO1	-1.01589	-5.61203	1.15064e-05	0.000149966	2D
ENSG00000105221.12	AKT2	-1.01427	-5.85595	6.43752e-06	9.58851e-05	2D
ENSG00000221963.5	APOL6	-1.00773	-6.05926	3.98596e-06	6.63546e-05	2D
ENSG00000221968.4	FADS3	-1.00289	-6.68875	9.31372e-07	1.97684e-05	2D
ENSG00000132846.5	ZBED3	-0.989634	-3.8678	0.000814365	0.00540153	2D
ENSG00000166123.9	GPT2	-0.975621	-3.76375	0.00104997	0.0065392	2D
ENSG00000145675.10	PIK3R1	-0.969463	-8.09835	4.31708e-08	1.74533e-06	2D
ENSG00000168056.10	LTBP3	-0.958238	-3.64132	0.00141434	0.00790711	2D
ENSG00000166147.9	FBN1	-0.955259	-7.69074	1.02127e-07	3.33482e-06	2D
ENSG00000169710.6	FASN	-0.946757	-7.51842	1.47955e-07	4.48622e-06	2D
ENSG00000108799.8	EZH1	-0.897082	-3.08941	0.00529417	0.0213021	2D
ENSG00000169692.8	AGPAT2	-0.89493	-3.63959	0.00142028	0.00790711	2D
ENSG00000133027.13	PEMT	-0.887858	-3.6604	0.00135029	0.00790621	2D
ENSG00000187134.8	AKR1C1	-0.850833	-3.00338	0.0064735	0.0244863	2D
ENSG00000197614.6	MFAP5	-0.846057	-6.48874	1.47059e-06	2.90355e-05	2D
ENSG00000126870.11	WDR60	-0.836121	-3.34055	0.00292	0.0133008	2D
ENSG00000056998.14	GYG2	-0.833315	-3.09317	0.00524767	0.0212156	2D
ENSG00000167779.3	IGFBP6	-0.830667	-6.74105	8.272e-07	1.89809e-05	2D
ENSG00000221866.5	PLXNA4	-0.825437	-4.54028	0.000156048	0.00135846	2D
ENSG00000173599.9	PC	-0.818784	-3.01467	0.0063055	0.0240061	2D
ENSG00000105971.10	CAV2	-0.803866	-5.55309	1.32516e-05	0.000165451	2D
ENSG00000148180.12	GSN	-0.796852	-6.28755	2.33978e-06	4.22654e-05	2D
ENSG00000163683.7	SMIM14	-0.790359	-6.7471	8.15933e-07	1.89809e-05	2D
ENSG00000111912.14	NCOA7	-0.790139	-6.1058	3.57402e-06	6.06869e-05	2D
ENSG00000080845.13	DLGAP4	-0.779165	-4.34391	0.000252968	0.00197036	2D
ENSG00000166819.7	PLIN1	-0.774444	-2.9122	0.00799727	0.0287698	2D
ENSG00000116871.11	MAP7D1	-0.768383	-4.70016	0.000105354	0.00100501	2D
ENSG00000197102.6	DYNC1H1	-0.76702	-5.53557	1.38207e-05	0.000169157	2D
ENSG00000145687.11	SSBP2	-0.763558	-2.8512	0.00920192	0.0328253	2D
ENSG00000144366.11	GULP1	-0.760492	-3.77857	0.00101271	0.00643074	2D
ENSG00000161011.15	SQSTM1	-0.751788	-2.81584	0.00997749	0.0350037	2D
ENSG00000163249.5	CCNYL1	-0.750683	-2.69484	0.0131277	0.0437075	2D
ENSG00000101938.10	CHRDL1	-0.749873	-2.91349	0.00797342	0.0287698	2D
ENSG00000170871.7	KIAA0232	-0.746391	-3.38585	0.00261995	0.0123574	2D
ENSG00000123240.12	OPTN	-0.733414	-5.65991	1.0262e-05	0.000138293	2D
ENSG00000025434.14	NR1H3	-0.724532	-2.77049	0.0110633	0.0380272	2D
ENSG00000176014.8	TUBB6	-0.714807	-4.50397	0.000170622	0.00142018	2D
ENSG00000164040.12	PGRMC2	-0.704787	-5.32542	2.29303e-05	0.000259571	2D
ENSG00000151914.13	DST	-0.694918	-4.67262	0.000112725	0.00105683	2D
ENSG00000124942.9	AHNAK	-0.690114	-5.88266	6.04307e-06	9.16172e-05	2D
ENSG00000042445.9	RETSAT	-0.685533	-5.14459	3.55512e-05	0.000372629	2D
ENSG00000206527.5	PTPLB	-0.685246	-3.91134	0.000732069	0.00493275	2D
ENSG00000221978.7	CCNL2	-0.665859	-3.00233	0.0064893	0.0244863	2D
ENSG00000099910.12	KLHL22	-0.663431	-2.94591	0.00739761	0.0269553	2D
ENSG00000168386.14	FILIP1L	-0.658034	-2.98937	0.00668793	0.0251241	2D
ENSG00000003402.15	CFLAR	-0.649753	-4.35559	0.000245799	0.00193225	2D
ENSG00000051620.6	HEBP2	-0.634842	-4.94311	5.80998e-05	0.000601546	2D
ENSG00000169756.12	LIMS1	-0.634392	-4.32249	0.000266661	0.00205814	2D
ENSG00000085982.9	USP40	-0.630175	-2.70477	0.0128374	0.0429093	2D
ENSG00000164574.11	GALNT10	-0.616882	-3.65537	0.00136689	0.00790711	2D
ENSG00000149131.11	SERPING1	-0.611692	-4.39455	0.000223331	0.00178875	2D
ENSG00000157657.10	ZNF618	-0.609539	-2.95415	0.00725777	0.0265597	2D
ENSG00000125844.11	RRBP1	-0.60561	-3.6451	0.00140142	0.00790711	2D
ENSG00000142657.16	PGD	-0.602199	-4.80123	8.22217e-05	0.000831027	2D
ENSG00000133104.8	SPG20	-0.597973	-4.56183	0.000147994	0.00130882	2D
ENSG00000144674.12	GOLGA4	-0.589492	-4.58113	0.000141136	0.00128843	2D
ENSG00000158186.8	MRAS	-0.585301	-3.45418	0.00222343	0.011011	2D
ENSG00000168079.12	SCARA5	-0.580463	-4.62322	0.000127267	0.00117445	2D
ENSG00000160209.14	PDXK	-0.570699	-3.76124	0.00105642	0.0065392	2D
ENSG00000168487.13	BMP1	-0.559809	-3.07719	0.00544812	0.0215138	2D
ENSG00000170801.5	HTRA3	-0.553579	-3.47709	0.00210411	0.0105703	2D
ENSG00000170581.9	STAT2	-0.553226	-3.31128	0.00313143	0.0139926	2D
ENSG00000182718.12	ANXA2	-0.541637	-5.16447	3.3874e-05	0.000364038	2D
ENSG00000125037.8	EMC3	-0.520784	-4.01773	0.000564016	0.003925	2D
ENSG00000197879.10	MYO1C	-0.517949	-3.96495	0.000641968	0.00439541	2D
ENSG00000131626.11	PPFIA1	-0.504472	-2.80755	0.0101681	0.0355257	2D
ENSG00000168610.10	STAT3	-0.497018	-3.48806	0.00204921	0.0104178	2D
ENSG00000166848.5	TERF2IP	-0.495251	-3.11276	0.00501169	0.0205552	2D
ENSG00000114302.11	PRKAR2A	-0.484198	-3.11812	0.00494899	0.0204212	2D
ENSG00000130779.15	CLIP1	-0.470384	-3.44067	0.00229684	0.0112365	2D
ENSG00000008294.16	SPAG9	-0.463784	-3.1176	0.00495497	0.0204212	2D
ENSG00000160746.8	ANO10	-0.455322	-3.07141	0.00552245	0.0217063	2D
ENSG00000221914.4	PPP2R2A	-0.451765	-2.75555	0.0114449	0.0390229	2D
ENSG00000124762.9	CDKN1A	-0.437453	-3.5895	0.0016037	0.00867222	2D
ENSG00000110651.7	CD81	-0.418173	-3.64305	0.00140842	0.00790711	2D
ENSG00000113580.10	NR3C1	-0.413211	-3.09698	0.00520097	0.0211274	2D
ENSG00000072110.9	ACTN1	-0.396627	-3.47755	0.00210175	0.0105703	2D
ENSG00000024422.7	EHD2	-0.391444	-2.71708	0.0124859	0.0418994	2D
ENSG00000109919.5	MTCH2	-0.385517	-2.77245	0.0110143	0.0380127	2D
ENSG00000108821.9	COL1A1	-0.362879	-3.61895	0.00149323	0.00817906	2D
ENSG00000197712.7	FAM114A1	-0.353816	-2.82589	0.00975104	0.0343512	2D
ENSG00000115414.14	FN1	-0.294814	-3.02691	0.00612802	0.0235416	2D
ENSG00000163430.5	FSTL1	-0.287132	-2.72015	0.0123995	0.0417745	2D
ENSG00000168542.8	COL3A1	0.292781	2.67775	0.0136419	0.0450415	2D
ENSG00000116016.9	EPAS1	0.330936	2.67893	0.013606	0.0450415	2D
ENSG00000023287.8	RB1CC1	0.352439	2.75998	0.0113304	0.0387885	2D
ENSG00000057019.11	DCBLD2	0.385289	2.78741	0.0106456	0.0370416	2D
ENSG00000106853.12	PTGR1	0.391874	2.7491	0.0116136	0.0394398	2D
ENSG00000065308.4	TRAM2	0.396232	2.83866	0.00947019	0.0335008	2D
ENSG00000111799.16	COL12A1	0.409776	3.12544	0.0048644	0.0203442	2D
ENSG00000187446.7	CHP1	0.428602	2.88551	0.00850457	0.0304657	2D
ENSG00000168036.12	CTNNB1	0.445301	3.28133	0.00336307	0.0149489	2D
ENSG00000198121.9	LPAR1	0.463471	3.7746	0.00102256	0.00643074	2D
ENSG00000132386.6	SERPINF1	0.472006	3.40411	0.00250766	0.0119607	2D
ENSG00000169439.7	SDC2	0.488167	2.84922	0.00924374	0.0328365	2D
ENSG00000102572.10	STK24	0.49877	3.64208	0.00141175	0.00790711	2D
ENSG00000119138.3	KLF9	0.513218	2.97396	0.0069318	0.0256991	2D
ENSG00000112992.12	NNT	0.520337	3.04239	0.00591045	0.0229131	2D
ENSG00000142949.12	PTPRF	0.54616	3.6783	0.00129282	0.00767557	2D
ENSG00000165322.13	ARHGAP12	0.552172	3.06499	0.0056061	0.0219335	2D
ENSG00000011465.12	DCN	0.56693	4.4198	0.000209878	0.00171333	2D
ENSG00000170035.11	UBE2E3	0.569773	3.15809	0.00450419	0.0191203	2D
ENSG00000000971.11	CFH	0.577357	3.10941	0.00505138	0.0206184	2D
ENSG00000116171.12	SCP2	0.591612	3.78209	0.00100404	0.00643074	2D
ENSG00000131459.8	GFPT2	0.595325	3.98329	0.000613741	0.00423631	2D
ENSG00000218336.3	TENM3	0.596815	3.21503	0.00393676	0.0172284	2D
ENSG00000117143.9	UAP1	0.605331	3.37271	0.00270372	0.0125003	2D
ENSG00000122729.14	ACO1	0.606494	4.38203	0.000230316	0.00182746	2D
ENSG00000169047.5	IRS1	0.613424	3.51897	0.00190198	0.00990661	2D
ENSG00000255471.1	RP11-736K20.5	0.626994	3.07853	0.00543106	0.0215138	2D
ENSG00000148848.10	ADAM12	0.637134	5.20933	3.03775e-05	0.000330647	2D
ENSG00000140937.9	CDH11	0.641388	3.54475	0.0017871	0.00954246	2D
ENSG00000085511.15	MAP3K4	0.642093	2.67227	0.0138111	0.0452727	2D
ENSG00000099968.13	BCL2L13	0.648873	3.52415	0.00187834	0.00984805	2D
ENSG00000145391.9	SETD7	0.653837	3.45282	0.00223073	0.011011	2D
ENSG00000198431.11	TXNRD1	0.674149	5.60656	1.16581e-05	0.000149966	2D
ENSG00000166575.12	TMEM135	0.67788	3.11905	0.00493816	0.0204212	2D
ENSG00000104047.10	DTWD1	0.678021	4.43934	0.000200025	0.00164875	2D
ENSG00000158470.5	B4GALT5	0.683501	3.3621	0.00277327	0.0127271	2D
ENSG00000115904.8	SOS1	0.683991	4.51353	0.000166659	0.00141404	2D
ENSG00000106366.7	SERPINE1	0.691143	5.53178	1.3947e-05	0.000169157	2D
ENSG00000159267.10	HLCS	0.692937	2.72574	0.012244	0.0414151	2D
ENSG00000140374.11	ETFA	0.694394	4.25235	0.000316885	0.00233944	2D
ENSG00000132170.15	PPARG	0.699706	3.42261	0.00239875	0.0115712	2D
ENSG00000137871.15	ZNF280D	0.707565	2.78146	0.0107909	0.0373939	2D
ENSG00000156804.3	FBXO32	0.709445	4.70743	0.000103492	0.000998459	2D
ENSG00000136636.8	KCTD3	0.720158	3.79575	0.00097114	0.00629387	2D
ENSG00000122870.7	BICC1	0.722174	3.75873	0.00106291	0.0065392	2D
ENSG00000117335.14	CD46	0.725989	3.52493	0.00187478	0.00984805	2D
ENSG00000100504.12	PYGL	0.72617	3.74149	0.00110853	0.00677082	2D
ENSG00000101955.10	SRPX	0.728513	5.48771	1.55044e-05	0.000182822	2D
ENSG00000084636.13	COL16A1	0.733941	3.41121	0.00246531	0.0118251	2D
ENSG00000174804.3	FZD4	0.742134	3.73774	0.00111869	0.00678405	2D
ENSG00000038427.11	VCAN	0.762699	6.00427	4.53573e-06	7.00152e-05	2D
ENSG00000138796.11	HADH	0.772772	3.52397	0.00187913	0.00984805	2D
ENSG00000198355.4	PIM3	0.791517	4.25765	0.000312776	0.00232936	2D
ENSG00000155906.12	RMND1	0.805495	3.38213	0.0026434	0.0123992	2D
ENSG00000017260.15	ATP2C1	0.820775	4.25848	0.000312141	0.00232936	2D
ENSG00000179134.10	SAMD4B	0.824138	4.67063	0.000113277	0.00105683	2D
ENSG00000197956.5	S100A6	0.826104	4.5664	0.000146341	0.00130882	2D
ENSG00000091129.15	NRCAM	0.837079	5.15014	3.50751e-05	0.000372235	2D
ENSG00000165424.6	ZCCHC24	0.851132	3.43958	0.00230289	0.0112365	2D
ENSG00000163297.12	ANTXR2	0.867888	5.49015	1.5414e-05	0.000182822	2D
ENSG00000166821.4	PEX11A	0.874247	3.20327	0.00404797	0.0175343	2D
ENSG00000123094.11	RASSF8	0.874627	5.24032	2.81776e-05	0.000310685	2D
ENSG00000129084.13	PSMA1	0.878262	4.1722	0.000385928	0.00274537	2D
ENSG00000170145.4	SIK2	0.88518	5.68117	9.75404e-06	0.000133567	2D
ENSG00000185950.7	IRS2	0.88877	6.03128	4.25662e-06	6.81863e-05	2D
ENSG00000140577.11	CRTC3	0.893985	3.71677	0.00117732	0.00708896	2D
ENSG00000140285.5	FGF7	0.896358	5.80246	7.30802e-06	0.000105161	2D
ENSG00000163884.3	KLF15	0.898948	3.33229	0.00297824	0.0134496	2D
ENSG00000157796.13	WDR19	0.906343	2.96423	0.0070901	0.0260584	2D
ENSG00000116874.7	WARS2	0.914598	3.26642	0.00348458	0.0154084	2D
ENSG00000070018.4	LRP6	0.922517	3.37188	0.00270913	0.0125003	2D
ENSG00000154258.12	ABCA9	0.934692	4.18766	0.000371532	0.00271923	2D
ENSG00000147257.9	GPC3	0.949586	3.63359	0.00144114	0.007945	2D
ENSG00000104361.5	NIPAL2	0.954448	3.20489	0.00403245	0.0175343	2D
ENSG00000139329.4	LUM	0.95677	4.1833	0.000375541	0.00272508	2D
ENSG00000170634.8	ACYP2	0.961667	3.14741	0.00461915	0.0195107	2D
ENSG00000131844.11	MCCC2	0.963663	3.61064	0.00152361	0.00829195	2D
ENSG00000175198.10	PCCA	0.963665	3.49449	0.00201768	0.0103193	2D
ENSG00000020426.6	MNAT1	0.970085	3.07837	0.00543311	0.0215138	2D
ENSG00000205250.4	E2F4	0.976439	3.33917	0.00292962	0.0133008	2D
ENSG00000116678.14	LEPR	0.994629	4.25969	0.000311212	0.00232936	2D
ENSG00000139178.6	C1RL	0.996962	3.81462	0.000927397	0.00605662	2D
ENSG00000221869.4	CEBPD	1.02537	8.98434	7.1682e-09	4.0572e-07	2D
ENSG00000105778.13	AVL9	1.03477	3.49779	0.00200167	0.0102995	2D
ENSG00000071967.7	CYBRD1	1.03804	5.26454	2.65709e-05	0.000296825	2D
ENSG00000099860.4	GADD45B	1.03818	4.74434	9.45304e-05	0.000922486	2D
ENSG00000134352.15	IL6ST	1.05215	6.93952	5.29066e-07	1.32111e-05	2D
ENSG00000121989.10	ACVR2A	1.05313	3.19692	0.00410929	0.0176651	2D
ENSG00000117318.8	ID3	1.05916	4.41208	0.000213904	0.00172957	2D
ENSG00000157214.9	STEAP2	1.08554	6.24226	2.59934e-06	4.59759e-05	2D
ENSG00000088766.7	CRLS1	1.0913	4.50974	0.000168219	0.00141404	2D
ENSG00000169062.10	UPF3A	1.09157	3.49873	0.00199717	0.0102995	2D
ENSG00000148672.7	GLUD1	1.11024	7.2461	2.67947e-07	7.33828e-06	2D
ENSG00000146416.12	AIG1	1.12493	4.17629	0.000382066	0.00274537	2D
ENSG00000143387.8	CTSK	1.12678	6.52376	1.35705e-06	2.80514e-05	2D
ENSG00000154359.8	LONRF1	1.12729	3.77484	0.00102196	0.00643074	2D
ENSG00000154175.12	ABI3BP	1.15473	7.45298	1.705e-07	4.99153e-06	2D
ENSG00000118985.10	ELL2	1.25112	7.79398	8.19429e-08	2.89873e-06	2D
ENSG00000196236.8	XPNPEP3	1.26149	4.30868	0.000275877	0.00211008	2D
ENSG00000107562.12	CXCL12	1.2671	9.41875	3.08492e-09	2.381e-07	2D
ENSG00000085788.9	DDHD2	1.28495	3.57906	0.00164478	0.00883811	2D
ENSG00000159399.5	HK2	1.30632	5.5857	1.22554e-05	0.000155296	2D
ENSG00000100644.12	HIF1A	1.30664	9.25318	4.24201e-09	2.77036e-07	2D
ENSG00000108960.3	MMD	1.32945	6.33829	2.0802e-06	3.83933e-05	2D
ENSG00000122707.7	RECK	1.33652	5.75245	8.23039e-06	0.00011646	2D
ENSG00000116604.13	MEF2D	1.35431	4.75099	9.30007e-05	0.000918112	2D
ENSG00000126790.7	L3HYPDH	1.35436	3.19584	0.00411978	0.0176651	2D
ENSG00000119650.8	IFT43	1.35469	3.66145	0.00134686	0.00790621	2D
ENSG00000151726.9	ACSL1	1.35758	6.01659	4.40625e-06	6.9276e-05	2D
ENSG00000163520.9	FBLN2	1.36038	5.62623	1.11222e-05	0.000147542	2D
ENSG00000196549.6	MME	1.41948	12.8916	8.00325e-12	9.70679e-10	2D
ENSG00000171503.7	ETFDH	1.42599	3.02372	0.0061737	0.0236102	2D
ENSG00000172216.4	CEBPB	1.49249	9.98547	1.06402e-09	9.0335e-08	2D
ENSG00000104613.7	INTS10	1.49365	6.36323	1.96364e-06	3.78894e-05	2D
ENSG00000120158.7	RCL1	1.51685	4.16998	0.000388038	0.00274537	2D
ENSG00000187699.6	C2orf88	1.54159	6.70969	8.8813e-07	1.93339e-05	2D
ENSG00000153714.5	LURAP1L	1.54605	4.76105	9.07341e-05	0.000906273	2D
ENSG00000180817.7	PPA1	1.54868	7.284	2.46546e-07	6.97726e-06	2D
ENSG00000134463.10	ECHDC3	1.56025	3.42467	0.0023869	0.0115712	2D
ENSG00000108551.4	RASD1	1.56461	6.75092	8.08914e-07	1.89809e-05	2D
ENSG00000173221.9	GLRX	1.57732	8.7546	1.13062e-08	5.99934e-07	2D
ENSG00000155744.5	FAM126B	1.61453	2.97865	0.00685673	0.0255323	2D
ENSG00000241878.5	PISD	1.67961	4.11482	0.000444386	0.00311805	2D
ENSG00000154153.9	FAM134B	1.6834	5.82175	6.98113e-06	0.000102189	2D
ENSG00000146592.12	CREB5	1.70655	4.52014	0.00016397	0.00140617	2D
ENSG00000105792.15	C7orf63	1.71317	2.98198	0.00680386	0.025447	2D
ENSG00000162878.8	PKDCC	1.81734	5.43211	1.77243e-05	0.000206136	2D
ENSG00000106049.4	HIBADH	1.83396	3.19307	0.0041469	0.0176921	2D
ENSG00000145623.8	OSMR	1.84462	8.72271	1.20509e-08	6.01836e-07	2D
ENSG00000115170.9	ACVR1	1.85302	6.12997	3.37754e-06	5.8521e-05	2D
ENSG00000162104.5	ADCY9	1.9675	3.37925	0.00266174	0.0124166	2D
ENSG00000123689.5	G0S2	1.99655	8.07191	4.56199e-08	1.76051e-06	2D
ENSG00000111666.6	CHPT1	2.0646	3.94927	0.000667108	0.004531	2D
ENSG00000154856.8	APCDD1	2.20741	8.15271	3.85525e-08	1.72269e-06	2D
ENSG00000144476.5	ACKR3	2.73494	3.32078	0.00306121	0.0137511	2D
ENSG00000157240.2	FZD1	2.79916	3.4626	0.00217884	0.0108814	2D
ENSG00000184557.3	SOCS3	2.81135	7.05517	4.08721e-07	1.05153e-05	2D
ENSG00000168679.13	SLC16A4	2.81622	3.05096	0.00579319	0.0225616	2D
ENSG00000105835.7	NAMPT	3.04726	15.5009	1.94391e-13	3.30076e-11	2D
ENSG00000189058.4	APOD	3.05845	3.03231	0.00605129	0.0233525	2D
ENSG00000245573.3	BDNF-AS	3.18477	2.93896	0.0075177	0.0272758	2D
ENSG00000128342.4	LIF	3.45056	3.38606	0.00261862	0.0123574	2D
ENSG00000186417.9	GLDN	-3.04021	-5.24305	2.80902e-05	0.000256031	7D
ENSG00000238198.1	RP11-31F15.2	-2.64445	-3.043	0.00590698	0.0210963	7D
ENSG00000158571.6	PFKFB1	-2.40436	-3.88526	0.000781621	0.00417024	7D
ENSG00000186654.16	PRR5	-1.96615	-3.52802	0.00186322	0.00831797	7D
ENSG00000101412.9	E2F1	-1.92353	-2.54858	0.018198	0.0485466	7D
ENSG00000131069.15	ACSS2	-1.84664	-8.31075	2.8052e-08	1.22727e-06	7D
ENSG00000206190.7	ATP10A	-1.79265	-8.18078	3.66819e-08	1.39551e-06	7D
ENSG00000181856.10	SLC2A4	-1.77043	-3.93046	0.000699783	0.00380317	7D
ENSG00000185924.6	RTN4RL1	-1.71857	-3.33043	0.00299474	0.0123604	7D
ENSG00000262454.1	RP11-65J21.3	-1.69106	-3.52975	0.00185547	0.00831797	7D
ENSG00000227591.1	RP1-28O10.1	-1.56153	-2.68864	0.0133201	0.0388504	7D
ENSG00000124253.9	PCK1	-1.48753	-10.57	3.74289e-10	6.23174e-08	7D
ENSG00000168004.5	HRASLS5	-1.48657	-7.5776	1.31186e-07	3.58711e-06	7D
ENSG00000119927.9	GPAM	-1.46434	-7.85016	7.33152e-08	2.46734e-06	7D
ENSG00000106483.7	SFRP4	-1.45876	-3.09337	0.0052499	0.0192203	7D
ENSG00000025434.14	NR1H3	-1.45338	-11.353	9.66225e-11	4.22723e-08	7D
ENSG00000042445.9	RETSAT	-1.36022	-9.64511	2.02938e-09	1.77571e-07	7D
ENSG00000135144.3	DTX1	-1.35965	-7.28161	2.49569e-07	5.59958e-06	7D
ENSG00000175445.10	LPL	-1.34981	-11.7573	4.92819e-11	4.22723e-08	7D
ENSG00000167588.8	GPD1	-1.28701	-10.7946	2.52036e-10	5.84537e-08	7D
ENSG00000095637.16	SORBS1	-1.26391	-7.28159	2.49581e-07	5.59958e-06	7D
ENSG00000181092.5	ADIPOQ	-1.26247	-9.88448	1.29746e-09	1.26142e-07	7D
ENSG00000062282.10	DGAT2	-1.22713	-10.7612	2.67217e-10	5.84537e-08	7D
ENSG00000169710.6	FASN	-1.21716	-8.41235	2.27818e-08	1.10745e-06	7D
ENSG00000176974.13	SHMT1	-1.20407	-7.49116	1.58102e-07	3.92342e-06	7D
ENSG00000196502.7	SULT1A1	-1.1843	-3.01844	0.00625544	0.021982	7D
ENSG00000123689.5	G0S2	-1.18159	-10.4955	4.27319e-10	6.23174e-08	7D
ENSG00000173208.3	ABCD2	-1.17987	-3.75238	0.00108115	0.00546822	7D
ENSG00000168209.4	DDIT4	-1.17281	-2.74249	0.0117963	0.0362167	7D
ENSG00000101255.6	TRIB3	-1.16091	-5.354	2.14789e-05	0.000216024	7D
ENSG00000165269.8	AQP7	-1.1483	-5.32069	2.32788e-05	0.000231465	7D
ENSG00000255471.1	RP11-736K20.5	-1.13649	-5.88807	5.9933e-06	7.65145e-05	7D
ENSG00000148400.9	NOTCH1	-1.13606	-2.63344	0.0150738	0.0425471	7D
ENSG00000169814.8	BTD	-1.12417	-5.20737	3.06283e-05	0.000276287	7D
ENSG00000042286.10	AIFM2	-1.12372	-9.15747	5.16053e-09	3.69091e-07	7D
ENSG00000133317.10	LGALS12	-1.11607	-8.92305	8.16968e-09	4.76565e-07	7D
ENSG00000162496.4	DHRS3	-1.10805	-7.51502	1.50148e-07	3.86409e-06	7D
ENSG00000066027.7	PPP2R5A	-1.10407	-7.93357	6.14778e-08	2.19688e-06	7D
ENSG00000120049.14	KCNIP2	-1.09244	-4.61787	0.000129287	0.000919728	7D
ENSG00000165113.8	GKAP1	-1.07012	-2.75786	0.0113925	0.0352241	7D
ENSG00000138796.11	HADH	-1.05826	-7.53493	1.43828e-07	3.81362e-06	7D
ENSG00000187288.6	CIDEC	-1.05478	-8.35409	2.56651e-08	1.18195e-06	7D
ENSG00000095066.7	HOOK2	-1.05471	-3.51688	0.00191404	0.00850143	7D
ENSG00000162542.9	TMCO4	-1.0532	-2.55609	0.0178988	0.0481891	7D
ENSG00000056998.14	GYG2	-1.05164	-6.70028	9.12693e-07	1.56589e-05	7D
ENSG00000166819.7	PLIN1	-1.04976	-8.28676	2.94708e-08	1.22795e-06	7D
ENSG00000176485.6	PLA2G16	-1.01725	-8.58863	1.59283e-08	8.19837e-07	7D
ENSG00000022267.12	FHL1	-0.999731	-9.16435	5.09193e-09	3.69091e-07	7D
ENSG00000072310.12	SREBF1	-0.998248	-7.23246	2.78009e-07	5.93311e-06	7D
ENSG00000079435.5	LIPE	-0.995716	-4.89228	6.59864e-05	0.000520163	7D
ENSG00000117791.11	MARCH2	-0.993593	-3.11594	0.00497886	0.0186999	7D
ENSG00000166575.12	TMEM135	-0.99071	-7.48156	1.61421e-07	3.92342e-06	7D
ENSG00000196715.5	VKORC1L1	-0.971985	-7.92371	6.27679e-08	2.19688e-06	7D
ENSG00000105971.10	CAV2	-0.961977	-8.6513	1.40393e-08	7.67774e-07	7D
ENSG00000149256.10	TENM4	-0.95758	-3.2155	0.00393629	0.0155849	7D
ENSG00000172339.9	ALG14	-0.95585	-3.13766	0.00473079	0.0180862	7D
ENSG00000177666.11	PNPLA2	-0.946514	-7.19112	3.04504e-07	6.34383e-06	7D
ENSG00000099194.5	SCD	-0.944931	-6.83797	6.68688e-07	1.2449e-05	7D
ENSG00000135272.5	MDFIC	-0.943918	-8.18989	3.59966e-08	1.39551e-06	7D
ENSG00000134962.6	KLB	-0.937067	-6.58274	1.19254e-06	2.00668e-05	7D
ENSG00000250802.2	ZBED3-AS1	-0.936864	-3.96105	0.000649275	0.00359567	7D
ENSG00000158186.8	MRAS	-0.93132	-6.26757	2.46361e-06	3.65365e-05	7D
ENSG00000152270.4	PDE3B	-0.926409	-4.2252	0.000339477	0.00207722	7D
ENSG00000169692.8	AGPAT2	-0.923686	-6.04999	4.09327e-06	5.6605e-05	7D
ENSG00000174804.3	FZD4	-0.910884	-7.63179	1.16762e-07	3.45779e-06	7D
ENSG00000117682.12	DHDDS	-0.896915	-5.92628	5.47616e-06	7.26006e-05	7D
ENSG00000144908.9	ALDH1L1	-0.88547	-2.73992	0.0118649	0.0363	7D
ENSG00000051620.6	HEBP2	-0.882131	-7.01373	4.5114e-07	8.97153e-06	7D
ENSG00000072210.14	ALDH3A2	-0.867416	-5.78324	7.68298e-06	9.34995e-05	7D
ENSG00000100412.11	ACO2	-0.863446	-2.66929	0.0139118	0.0397428	7D
ENSG00000133318.9	RTN3	-0.857447	-7.23309	2.77623e-07	5.93311e-06	7D
ENSG00000124762.9	CDKN1A	-0.853476	-7.37527	2.03359e-07	4.80916e-06	7D
ENSG00000166347.14	CYB5A	-0.85113	-6.41988	1.73238e-06	2.77466e-05	7D
ENSG00000134243.7	SORT1	-0.844155	-6.94642	5.24277e-07	1.01943e-05	7D
ENSG00000124588.15	NQO2	-0.839198	-4.67068	0.000113566	0.000821242	7D
ENSG00000160285.10	LSS	-0.83663	-5.42506	1.80967e-05	0.000188507	7D
ENSG00000062485.14	CS	-0.80798	-6.80425	7.21454e-07	1.29357e-05	7D
ENSG00000112759.12	SLC29A1	-0.805776	-3.41277	0.00245898	0.010599	7D
ENSG00000012660.9	ELOVL5	-0.803572	-5.91003	5.69041e-06	7.4315e-05	7D
ENSG00000135744.7	AGT	-0.801789	-5.17231	3.33479e-05	0.000291794	7D
ENSG00000131943.13	C19orf12	-0.794282	-6.24752	2.58099e-06	3.70224e-05	7D
ENSG00000115425.9	PECR	-0.794058	-3.61591	0.00150635	0.00727626	7D
ENSG00000166821.4	PEX11A	-0.792545	-4.18381	0.000375827	0.00226792	7D
ENSG00000168917.8	SLC35G2	-0.789773	-2.59968	0.0162511	0.0448571	7D
ENSG00000188735.8	TMEM120B	-0.78891	-2.55079	0.0181095	0.048527	7D
ENSG00000169439.7	SDC2	-0.788843	-6.56204	1.25029e-06	2.06415e-05	7D
ENSG00000123612.11	ACVR1C	-0.77595	-4.55758	0.000149924	0.00103294	7D
ENSG00000140374.11	ETFA	-0.772534	-6.013	4.46471e-06	6.01019e-05	7D
ENSG00000114480.8	GBE1	-0.766643	-6.28504	2.36575e-06	3.56902e-05	7D
ENSG00000047634.10	SCML1	-0.766263	-3.6685	0.00132588	0.00651767	7D
ENSG00000145362.12	ANK2	-0.76173	-3.08433	0.00536243	0.0194694	7D
ENSG00000186205.8	MARCH1	-0.761255	-4.28787	0.000290995	0.00181872	7D
ENSG00000151726.9	ACSL1	-0.760469	-5.78033	7.73615e-06	9.34995e-05	7D
ENSG00000178761.10	FAM219B	-0.755316	-2.97802	0.00687218	0.0239568	7D
ENSG00000116678.14	LEPR	-0.741982	-5.30087	2.44211e-05	0.000238083	7D
ENSG00000122490.14	PQLC1	-0.74126	-5.36577	2.08774e-05	0.000214914	7D
ENSG00000093144.14	ECHDC1	-0.73558	-5.25126	2.75368e-05	0.000253629	7D
ENSG00000079739.11	PGM1	-0.733228	-6.08077	3.80838e-06	5.37473e-05	7D
ENSG00000152749.7	GPR180	-0.728989	-4.90286	6.43019e-05	0.000511493	7D
ENSG00000132386.6	SERPINF1	-0.724301	-5.87526	6.1776e-06	7.722e-05	7D
ENSG00000081760.12	AACS	-0.720273	-5.74944	8.32543e-06	9.713e-05	7D
ENSG00000161533.7	ACOX1	-0.717925	-5.7578	8.16157e-06	9.65051e-05	7D
ENSG00000174705.7	SH3PXD2B	-0.71785	-2.90049	0.00822227	0.0274599	7D
ENSG00000134463.10	ECHDC3	-0.706352	-5.42627	1.80441e-05	0.000188507	7D
ENSG00000156735.6	BAG4	-0.702875	-4.86283	7.09158e-05	0.00055403	7D
ENSG00000198363.11	ASPH	-0.702707	-6.25941	2.51068e-06	3.66141e-05	7D
ENSG00000154511.7	FAM69A	-0.701081	-2.91229	0.00800155	0.027137	7D
ENSG00000116353.11	MECR	-0.691588	-3.47144	0.00213555	0.00938998	7D
ENSG00000157617.12	C2CD2	-0.686161	-5.04189	4.57984e-05	0.000374519	7D
ENSG00000132170.15	PPARG	-0.686088	-6.41696	1.74407e-06	2.77466e-05	7D
ENSG00000023909.5	GCLM	-0.685274	-6.29252	2.32508e-06	3.56902e-05	7D
ENSG00000152952.7	PLOD2	-0.679222	-5.69231	9.53848e-06	0.000107386	7D
ENSG00000142949.12	PTPRF	-0.675802	-5.88523	6.03372e-06	7.65145e-05	7D
ENSG00000173599.9	PC	-0.669057	-2.91607	0.00793207	0.0271116	7D
ENSG00000170027.5	YWHAG	-0.664375	-5.08704	4.10301e-05	0.000351974	7D
ENSG00000119787.9	ATL2	-0.661475	-3.83671	0.000880103	0.00461132	7D
ENSG00000170634.8	ACYP2	-0.657127	-2.58012	0.0169721	0.0462635	7D
ENSG00000196549.6	MME	-0.652786	-6.04513	4.14025e-06	5.6605e-05	7D
ENSG00000152133.10	GPATCH11	-0.648397	-4.66326	0.000115652	0.000829473	7D
ENSG00000198130.10	HIBCH	-0.643591	-3.85924	0.000832961	0.00439061	7D
ENSG00000167676.3	PLIN4	-0.630381	-5.2843	2.54202e-05	0.000241693	7D
ENSG00000116717.7	GADD45A	-0.626365	-5.17854	3.28472e-05	0.000290316	7D
ENSG00000198380.8	GFPT1	-0.618305	-5.46636	1.63844e-05	0.000176992	7D
ENSG00000135424.11	ITGA7	-0.615864	-3.75247	0.0010809	0.00546822	7D
ENSG00000123243.10	ITIH5	-0.61197	-3.02746	0.00612522	0.0217868	7D
ENSG00000184811.3	TUSC5	-0.611496	-3.75276	0.00108014	0.00546822	7D
ENSG00000198355.4	PIM3	-0.59715	-5.29575	2.47256e-05	0.000238083	7D
ENSG00000006831.9	ADIPOR2	-0.596151	-4.14927	0.000409123	0.0024188	7D
ENSG00000115310.13	RTN4	-0.589833	-4.93304	5.973e-05	0.000479484	7D
ENSG00000140391.10	TSPAN3	-0.586982	-5.43254	1.77737e-05	0.000188507	7D
ENSG00000136854.13	STXBP1	-0.585952	-2.91355	0.00797819	0.027137	7D
ENSG00000121691.4	CAT	-0.577014	-5.27996	2.56885e-05	0.000241693	7D
ENSG00000171612.6	SLC25A33	-0.57432	-2.56713	0.0174673	0.0473186	7D
ENSG00000136143.9	SUCLA2	-0.571819	-2.82009	0.0098879	0.0314615	7D
ENSG00000054793.9	ATP9A	-0.571237	-4.37877	0.0002327	0.00149715	7D
ENSG00000103064.9	SLC7A6	-0.567779	-3.11044	0.00504364	0.0186999	7D
ENSG00000187446.7	CHP1	-0.564002	-4.56331	0.000147829	0.00102659	7D
ENSG00000104812.10	GYS1	-0.563881	-3.78487	0.000998812	0.00517136	7D
ENSG00000122729.14	ACO1	-0.559226	-5.083	4.14354e-05	0.000352	7D
ENSG00000091129.15	NRCAM	-0.556062	-5.06849	4.29249e-05	0.000361147	7D
ENSG00000104325.2	DECR1	-0.551624	-4.46621	0.000187676	0.00125356	7D
ENSG00000173221.9	GLRX	-0.551316	-4.75542	9.22521e-05	0.00068992	7D
ENSG00000100714.11	MTHFD1	-0.550124	-3.69964	0.00122923	0.00607668	7D
ENSG00000166123.9	GPT2	-0.546513	-4.09603	0.000466274	0.00268414	7D
ENSG00000154359.8	LONRF1	-0.543243	-3.02287	0.00619111	0.0218436	7D
ENSG00000138413.9	IDH1	-0.542235	-3.92353	0.000711754	0.00384435	7D
ENSG00000132840.5	BHMT2	-0.541908	-2.67564	0.0137149	0.0396861	7D
ENSG00000169756.12	LIMS1	-0.538375	-4.69819	0.000106153	0.000774034	7D
ENSG00000138685.8	FGF2	-0.530887	-3.35411	0.00283002	0.0117359	7D
ENSG00000130707.13	ASS1	-0.52208	-4.13708	0.00042155	0.00245904	7D
ENSG00000105835.7	NAMPT	-0.519421	-3.77247	0.00102948	0.00529879	7D
ENSG00000160209.14	PDXK	-0.500441	-4.54302	0.000155386	0.00106221	7D
ENSG00000171503.7	ETFDH	-0.490513	-2.73043	0.0121225	0.0365766	7D
ENSG00000122912.10	SLC25A16	-0.485367	-2.87601	0.00869877	0.0288311	7D
ENSG00000142657.16	PGD	-0.483621	-4.40962	0.000215697	0.00140847	7D
ENSG00000092607.9	TBX15	-0.476823	-2.6554	0.0143516	0.0406396	7D
ENSG00000164619.4	BMPER	-0.471703	-2.81803	0.00993445	0.0314951	7D
ENSG00000014641.13	MDH1	-0.462418	-3.93167	0.000697711	0.00380317	7D
ENSG00000005249.8	PRKAR2B	-0.45822	-3.79359	0.000977785	0.00509263	7D
ENSG00000072110.9	ACTN1	-0.45799	-4.01866	0.000563757	0.0032241	7D
ENSG00000128699.9	ORMDL1	-0.446202	-2.67237	0.013816	0.0396861	7D
ENSG00000175662.13	TOM1L2	-0.443549	-2.72167	0.0123646	0.0367993	7D
ENSG00000087842.6	PIR	-0.437297	-3.39694	0.00255416	0.0109019	7D
ENSG00000111275.8	ALDH2	-0.436658	-3.36303	0.00277028	0.0116538	7D
ENSG00000119471.10	HSDL2	-0.432109	-3.57184	0.00167599	0.00788437	7D
ENSG00000126561.12	STAT5A	-0.427728	-3.11541	0.00498511	0.0186999	7D
ENSG00000174899.6	C3orf55	-0.425265	-2.58879	0.016649	0.0455245	7D
ENSG00000129084.13	PSMA1	-0.418435	-3.74842	0.0010916	0.00547392	7D
ENSG00000117335.14	CD46	-0.4169	-3.26845	0.00347136	0.0138696	7D
ENSG00000106853.12	PTGR1	-0.415593	-3.58356	0.00162914	0.00770537	7D
ENSG00000147251.11	DOCK11	-0.397755	-3.11061	0.00504164	0.0186999	7D
ENSG00000221963.5	APOL6	-0.395791	-3.53383	0.0018373	0.00831797	7D
ENSG00000182718.12	ANXA2	-0.391372	-3.46588	0.00216432	0.00946892	7D
ENSG00000118985.10	ELL2	-0.391146	-3.49011	0.00204167	0.00902255	7D
ENSG00000160194.13	NDUFV3	-0.382216	-3.05158	0.00578973	0.0209339	7D
ENSG00000151552.7	QDPR	-0.379529	-3.08682	0.0053312	0.0194367	7D
ENSG00000131844.11	MCCC2	-0.376824	-2.60432	0.0160845	0.0445376	7D
ENSG00000137713.11	PPP2R1B	-0.374872	-2.67886	0.013616	0.0395815	7D
ENSG00000108551.4	RASD1	-0.370568	-3.38708	0.00261521	0.0110893	7D
ENSG00000172216.4	CEBPB	-0.370381	-2.86511	0.0089193	0.0294505	7D
ENSG00000088766.7	CRLS1	-0.367648	-2.69729	0.0130634	0.0382289	7D
ENSG00000133835.10	HSD17B4	-0.353946	-2.72557	0.0122562	0.0366013	7D
ENSG00000177119.11	ANO6	-0.350476	-2.84833	0.00926915	0.0302631	7D
ENSG00000108960.3	MMD	-0.338227	-2.82419	0.00979559	0.0312815	7D
ENSG00000183864.4	TOB2	-0.331579	-2.82636	0.00974708	0.0312406	7D
ENSG00000101955.10	SRPX	-0.329599	-3.10392	0.00512155	0.0189087	7D
ENSG00000170145.4	SIK2	-0.327481	-2.59757	0.0163276	0.0449265	7D
ENSG00000109919.5	MTCH2	-0.313613	-2.80337	0.0102723	0.032216	7D
ENSG00000099341.7	PSMD8	-0.301707	-2.70138	0.0129436	0.0380056	7D
ENSG00000125868.11	DSTN	0.277465	2.6271	0.0152887	0.0430149	7D
ENSG00000198121.9	LPAR1	0.306831	2.83743	0.00950341	0.0307981	7D
ENSG00000197102.6	DYNC1H1	0.316101	2.67244	0.0138138	0.0396861	7D
ENSG00000168036.12	CTNNB1	0.321829	2.80437	0.010249	0.032216	7D
ENSG00000159403.11	C1R	0.325616	3.04932	0.00582041	0.020956	7D
ENSG00000087245.8	MMP2	0.336866	3.11048	0.00504318	0.0186999	7D
ENSG00000152795.13	HNRNPDL	0.33788	2.81565	0.00998851	0.0315522	7D
ENSG00000108821.9	COL1A1	0.340228	2.72641	0.012233	0.0366013	7D
ENSG00000091986.11	CCDC80	0.357667	3.23144	0.00379033	0.0150752	7D
ENSG00000082805.15	ERC1	0.361279	2.62307	0.0154268	0.043126	7D
ENSG00000186350.8	RXRA	0.385535	3.17318	0.00435067	0.0168444	7D
ENSG00000106443.10	PHF14	0.38593	2.9046	0.00814476	0.0274599	7D
ENSG00000131459.8	GFPT2	0.390607	2.62546	0.0153446	0.0430337	7D
ENSG00000153904.14	DDAH1	0.390677	2.90083	0.00821577	0.0274599	7D
ENSG00000100994.7	PYGB	0.395669	2.90059	0.00822028	0.0274599	7D
ENSG00000115414.14	FN1	0.399689	3.19228	0.00415864	0.0162447	7D
ENSG00000008294.16	SPAG9	0.400296	2.84887	0.00925772	0.0302631	7D
ENSG00000111912.14	NCOA7	0.402742	3.74723	0.00109478	0.00547392	7D
ENSG00000168542.8	COL3A1	0.406359	3.61397	0.00151346	0.00727626	7D
ENSG00000186340.10	THBS2	0.414189	3.60381	0.00155116	0.00741676	7D
ENSG00000125944.14	HNRNPR	0.417163	3.30892	0.00315246	0.0128219	7D
ENSG00000189129.9	PLAC9	0.424687	2.78644	0.0106762	0.0333632	7D
ENSG00000170035.11	UBE2E3	0.428017	3.30723	0.00316518	0.0128219	7D
ENSG00000012983.7	MAP4K5	0.435571	3.19353	0.00414645	0.0162447	7D
ENSG00000116016.9	EPAS1	0.436479	4.11648	0.000443429	0.00256954	7D
ENSG00000149115.9	TNKS1BP1	0.438157	2.92109	0.00784066	0.0269042	7D
ENSG00000125844.11	RRBP1	0.44126	3.53732	0.00182184	0.00831797	7D
ENSG00000173918.10	C1QTNF1	0.445146	3.32141	0.00305992	0.0125701	7D
ENSG00000102572.10	STK24	0.446404	3.74174	0.00110953	0.00551611	7D
ENSG00000077684.11	PHF17	0.447597	2.56352	0.0176073	0.0475506	7D
ENSG00000139116.13	KIF21A	0.449006	2.54067	0.0185185	0.049102	7D
ENSG00000174697.4	LEP	0.451493	3.95831	0.000653643	0.00359709	7D
ENSG00000137309.15	HMGA1	0.455514	3.29768	0.00323805	0.0130566	7D
ENSG00000122691.8	TWIST1	0.455664	2.74529	0.0117216	0.036114	7D
ENSG00000179295.11	PTPN11	0.459101	3.55776	0.00173408	0.0080377	7D
ENSG00000038427.11	VCAN	0.462189	3.35735	0.00280813	0.0117052	7D
ENSG00000154175.12	ABI3BP	0.470805	2.54368	0.0183959	0.0489253	7D
ENSG00000163430.5	FSTL1	0.478459	3.96289	0.000646351	0.00359567	7D
ENSG00000069020.14	MAST4	0.480949	2.98182	0.00681179	0.0238413	7D
ENSG00000169047.5	IRS1	0.492879	2.88625	0.0084963	0.0282672	7D
ENSG00000166949.11	SMAD3	0.503829	2.75862	0.0113729	0.0352241	7D
ENSG00000145675.10	PIK3R1	0.505439	4.7414	9.54782e-05	0.000707995	7D
ENSG00000140285.5	FGF7	0.50883	2.61357	0.0157565	0.0438779	7D
ENSG00000137776.12	SLTM	0.509395	3.40622	0.00249794	0.0107142	7D
ENSG00000162614.14	NEXN	0.510571	3.99083	0.000603581	0.00339323	7D
ENSG00000138162.13	TACC2	0.524892	2.7068	0.0127865	0.0377803	7D
ENSG00000052126.10	PLEKHA5	0.525819	2.73813	0.0119132	0.0363207	7D
ENSG00000173065.9	FAM222B	0.536563	3.12579	0.00486485	0.0185076	7D
ENSG00000106344.4	RBM28	0.539857	2.67181	0.0138334	0.0396861	7D
ENSG00000107562.12	CXCL12	0.542065	4.15796	0.00040048	0.00238381	7D
ENSG00000140092.10	FBLN5	0.542263	2.7274	0.0122056	0.0366013	7D
ENSG00000269190.1	FBXO17	0.548686	2.70874	0.0127307	0.0377607	7D
ENSG00000124942.9	AHNAK	0.549007	5.18787	3.21119e-05	0.000286713	7D
ENSG00000126870.11	WDR60	0.549359	2.55015	0.0181352	0.048527	7D
ENSG00000132670.16	PTPRA	0.551637	2.66826	0.013944	0.0397428	7D
ENSG00000104728.11	ARHGEF10	0.552356	2.57865	0.0170273	0.0462698	7D
ENSG00000075292.14	ZNF638	0.552406	3.20665	0.00401968	0.0158433	7D
ENSG00000107890.12	ANKRD26	0.556365	2.9598	0.00716895	0.0247938	7D
ENSG00000166106.2	ADAMTS15	0.556456	4.72563	9.92421e-05	0.000729721	7D
ENSG00000157796.13	WDR19	0.565967	2.58961	0.0166187	0.0455245	7D
ENSG00000134352.15	IL6ST	0.571861	5.00565	5.00284e-05	0.000405323	7D
ENSG00000189403.10	HMGB1	0.572243	5.27068	2.6272e-05	0.000244553	7D
ENSG00000133104.8	SPG20	0.579321	5.29516	2.47606e-05	0.000238083	7D
ENSG00000158321.11	AUTS2	0.585943	2.77136	0.0110487	0.0344044	7D
ENSG00000163297.12	ANTXR2	0.589645	5.05898	4.39307e-05	0.00036609	7D
ENSG00000131378.9	RFTN1	0.591432	3.56596	0.00170002	0.00795463	7D
ENSG00000149131.11	SERPING1	0.604487	5.48621	1.56211e-05	0.000170856	7D
ENSG00000085511.15	MAP3K4	0.606027	2.70551	0.0128237	0.0377803	7D
ENSG00000122484.8	RPAP2	0.612893	2.65784	0.0142733	0.0405493	7D
ENSG00000165424.6	ZCCHC24	0.620486	4.40158	0.000220007	0.00142597	7D
ENSG00000198752.5	CDC42BPB	0.630959	4.16408	0.000394502	0.00236431	7D
ENSG00000113594.5	LIFR	0.631754	3.64264	0.00141179	0.00686285	7D
ENSG00000130338.8	TULP4	0.631816	3.31202	0.00312922	0.0127947	7D
ENSG00000024422.7	EHD2	0.633737	5.77684	7.80053e-06	9.34995e-05	7D
ENSG00000167601.7	AXL	0.634621	4.34761	0.000251237	0.00159299	7D
ENSG00000143196.4	DPT	0.639445	4.46985	0.000186005	0.00125196	7D
ENSG00000132549.14	VPS13B	0.644385	2.73207	0.0120776	0.036567	7D
ENSG00000175745.7	NR2F1	0.644594	3.98989	0.000604965	0.00339323	7D
ENSG00000172260.9	NEGR1	0.649153	2.9632	0.00711271	0.0246969	7D
ENSG00000157657.10	ZNF618	0.649312	3.53626	0.00182653	0.00831797	7D
ENSG00000221869.4	CEBPD	0.654163	5.13084	3.68835e-05	0.000319536	7D
ENSG00000241878.5	PISD	0.658112	3.55726	0.00173614	0.0080377	7D
ENSG00000198887.7	SMC5	0.659628	3.35719	0.00280925	0.0117052	7D
ENSG00000066427.17	ATXN3	0.663155	2.84591	0.00932075	0.0303184	7D
ENSG00000116106.7	EPHA4	0.665785	3.64316	0.00141	0.00686285	7D
ENSG00000185070.6	FLRT2	0.667617	2.9478	0.00737111	0.0253926	7D
ENSG00000197147.8	LRRC8B	0.668948	4.35967	0.000243893	0.00155771	7D
ENSG00000118260.10	CREB1	0.671323	3.89575	0.000761826	0.00408956	7D
ENSG00000218336.3	TENM3	0.67783	3.43581	0.00232666	0.0101203	7D
ENSG00000091656.11	ZFHX4	0.682668	3.99185	0.000602062	0.00339323	7D
ENSG00000132970.8	WASF3	0.691205	6.29235	2.32597e-06	3.56902e-05	7D
ENSG00000106333.8	PCOLCE	0.701799	5.35823	2.12608e-05	0.000216024	7D
ENSG00000185483.7	ROR1	0.703884	4.42368	0.000208368	0.00137085	7D
ENSG00000161011.15	SQSTM1	0.740213	3.13745	0.00473322	0.0180862	7D
ENSG00000221866.5	PLXNA4	0.762894	3.09973	0.00517217	0.0190153	7D
ENSG00000169851.11	PCDH7	0.796551	4.42781	0.000206263	0.00136728	7D
ENSG00000122870.7	BICC1	0.805674	4.6012	0.00013469	0.00095043	7D
ENSG00000162407.8	PPAP2B	0.810947	7.63161	1.16809e-07	3.45779e-06	7D
ENSG00000184226.10	PCDH9	0.826319	2.83313	0.0095974	0.0309879	7D
ENSG00000111799.16	COL12A1	0.829436	6.80245	7.24401e-07	1.29357e-05	7D
ENSG00000104361.5	NIPAL2	0.831399	3.26941	0.00346347	0.0138696	7D
ENSG00000084676.11	NCOA1	0.835419	3.88059	0.000790603	0.00419259	7D
ENSG00000156804.3	FBXO32	0.840563	4.78542	8.57132e-05	0.000652166	7D
ENSG00000140937.9	CDH11	0.843188	4.27252	0.000302189	0.00187529	7D
ENSG00000065308.4	TRAM2	0.8461	5.69081	9.57274e-06	0.000107386	7D
ENSG00000165392.5	WRN	0.860209	3.53099	0.00184991	0.00831797	7D
ENSG00000146414.11	SHPRH	0.875283	3.02306	0.0061884	0.0218436	7D
ENSG00000272761.1	RP11-572C15.6	0.887868	7.70637	9.95327e-08	3.2256e-06	7D
ENSG00000178031.11	ADAMTSL1	0.893959	2.73581	0.0119758	0.0363848	7D
ENSG00000175575.8	PAAF1	0.90931	2.83131	0.00963748	0.0310029	7D
ENSG00000116667.8	C1orf21	0.939278	5.73467	8.62309e-06	9.9279e-05	7D
ENSG00000077942.13	FBLN1	0.962439	5.05006	4.4896e-05	0.000370604	7D
ENSG00000162104.5	ADCY9	0.986933	2.61245	0.0157961	0.0438779	7D
ENSG00000204160.7	ZDHHC18	0.999926	3.13743	0.00473342	0.0180862	7D
ENSG00000153707.11	PTPRD	1.01602	4.18447	0.000375216	0.00226792	7D
ENSG00000151914.13	DST	1.03193	7.11698	3.58695e-07	7.29902e-06	7D
ENSG00000126775.8	ATG14	1.03336	4.79138	8.44708e-05	0.00064835	7D
ENSG00000106624.4	AEBP1	1.04593	4.29165	0.000288302	0.00181485	7D
ENSG00000214548.10	MEG3	1.0532	3.38578	0.00262341	0.0110893	7D
ENSG00000168386.14	FILIP1L	1.06117	4.50005	0.000172698	0.0011714	7D
ENSG00000180530.5	NRIP1	1.06369	4.58651	0.000139639	0.000977474	7D
ENSG00000101236.12	RNF24	1.0727	6.92411	5.51119e-07	1.04832e-05	7D
ENSG00000009413.11	REV3L	1.0792	7.60133	1.24659e-07	3.51859e-06	7D
ENSG00000116690.7	PRG4	1.10931	2.85109	0.00921077	0.0302631	7D
ENSG00000154736.5	ADAMTS5	1.11185	10.2211	6.99771e-10	8.74714e-08	7D
ENSG00000166839.12	ANKDD1A	1.11456	4.85744	7.18569e-05	0.000556414	7D
ENSG00000166482.7	MFAP4	1.18351	4.24717	0.000321623	0.00198183	7D
ENSG00000122970.11	IFT81	1.26178	3.17929	0.00428839	0.0166771	7D
ENSG00000125730.12	C3	1.28202	10.0816	9.02339e-10	9.86934e-08	7D
ENSG00000143387.8	CTSK	1.30502	9.12627	5.48363e-09	3.69091e-07	7D
ENSG00000133083.10	DCLK1	1.31812	4.77822	8.72385e-05	0.000658049	7D
ENSG00000196569.7	LAMA2	1.39879	8.97041	7.44127e-09	4.6508e-07	7D
ENSG00000118007.8	STAG1	1.40331	4.14583	0.000412586	0.0024229	7D
ENSG00000147257.9	GPC3	1.42913	7.6247	1.18553e-07	3.45779e-06	7D
ENSG00000095203.10	EPB41L4B	1.47172	3.59616	0.00158018	0.00751443	7D
ENSG00000189058.4	APOD	1.60248	6.72381	8.65288e-07	1.51425e-05	7D
ENSG00000125733.13	TRIP10	1.69438	3.04761	0.00584374	0.020956	7D
ENSG00000118898.11	PPL	2.14382	3.52899	0.00185889	0.00831797	7D
ENSG00000170962.8	PDGFD	2.15863	5.66987	1.00627e-05	0.000111454	7D
ENSG00000103852.8	TTC23	2.51284	3.43408	0.00233634	0.0101203	7D
ENSG00000158258.11	CLSTN2	2.82322	3.1106	0.00504182	0.0186999	7D
Ensembl ID	Ensembl ID of DE gene from the siRNA-mediated knockdown experiment.
Gene name	Gene symbol of DE gene from the siRNA-mediated knockdown experiment.
log2 fold change	Log2 fold-change in expression between the knockdown and scrambled control conditions. Negative log2 fold change indicates downregulation in the knockdown and positive log2 fold change indicates upregulation in the knockdown.
T-statistic	T-statistic computed from limma-voom DE analysis between the knockdown and scrambled control conditions.
p-value	P-value for DE analysis between the knockdown and scramble conditions.
Adjusted p-value	P-value adjusted for multiple testing using Benjamini-Hochberg Procedure. Significant DE genes are defined as those with Adjusted p-value<0.05.
DE timepoint (Baseline, 2D, or 7D)	Adipogenesis experiment time point in which the gene is differentially expressed.
