# Supplementary material for: Single nucleus RNA-sequencing integrated into risk variant colocalization discovers 17 cell-type-specific abdominal obesity genes for metabolic dysfunction-associated steatotic liver disease
Source: eBioMedicine. 2024 Jul 10;106:105232. doi: 10.1016/j.ebiom.2024.105232 (PMC11663762; doi:10.1016/j.ebiom.2024.105232)
Supplement: Supplementary Table S3 [file mmc3.xlsx]

## Sheet: Sheet1
Supplementary Table 3. Subcutaneous adipose tissue cell-type marker genes identified by snRNA-seq in the KOBS participants with severe obesity are ranked by the Bonferroni adjusted p-value.
Cell-type	Gene name	log2 fold change	p-value	Adjusted p-value
Adipocyte	SORBS1	3.64487	<2.23E−308	<2.23E−308
	GPAM	3.21638	<2.23E−308	<2.23E−308
	PCDH9	3.18242	<2.23E−308	<2.23E−308
	WDPCP	3.18066	<2.23E−308	<2.23E−308
	PDE3B	3.17771	<2.23E−308	<2.23E−308
	AC004538.3	3.06968	<2.23E−308	<2.23E−308
	CLSTN2	2.97693	<2.23E−308	<2.23E−308
	AC002066.1	2.93983	<2.23E−308	<2.23E−308
	ERBB4	2.92327	<2.23E−308	<2.23E−308
	ITIH5	2.79981	<2.23E−308	<2.23E−308
	KCNIP2-AS1	2.78047	<2.23E−308	<2.23E−308
	ITGA7	2.6812	<2.23E−308	<2.23E−308
	TRHDE-AS1	2.58458	<2.23E−308	<2.23E−308
	TENM4	2.5727	<2.23E−308	<2.23E−308
	PTGER3	2.53999	<2.23E−308	<2.23E−308
	PLXNA4	2.5137	<2.23E−308	<2.23E−308
	SLC19A3	2.50103	<2.23E−308	<2.23E−308
	TENM3	2.49008	<2.23E−308	<2.23E−308
	TNS1	2.43289	<2.23E−308	<2.23E−308
	RP11-125B21.2	2.41082	<2.23E−308	<2.23E−308
	AQP7	2.40057	<2.23E−308	<2.23E−308
	ADRA1A	2.33967	<2.23E−308	<2.23E−308
	RP11-286B14.1	2.26553	<2.23E−308	<2.23E−308
	HOOK2	2.25397	<2.23E−308	<2.23E−308
	DGKI	2.22985	<2.23E−308	<2.23E−308
	GYG2	2.2254	<2.23E−308	<2.23E−308
	PDE8B	2.21854	<2.23E−308	<2.23E−308
	PLIN1	2.21803	<2.23E−308	<2.23E−308
	MAST4	2.20975	<2.23E−308	<2.23E−308
	SIK2	2.19682	<2.23E−308	<2.23E−308
	CTIF	2.19076	<2.23E−308	<2.23E−308
	COBLL1	2.17219	<2.23E−308	<2.23E−308
	ELMOD3	2.16915	<2.23E−308	<2.23E−308
	RP11-507B12.2	2.16507	<2.23E−308	<2.23E−308
	PTPRF	2.15763	<2.23E−308	<2.23E−308
	SLC7A6	2.12507	<2.23E−308	<2.23E−308
	ACSS2	2.09704	<2.23E−308	<2.23E−308
	TMEM132C	2.02698	<2.23E−308	<2.23E−308
	RP11-736K20.5	2.01164	<2.23E−308	<2.23E−308
	PFKFB1	2.01116	<2.23E−308	<2.23E−308
	PNPLA2	2.00547	<2.23E−308	<2.23E−308
	PRKAR2B	1.98238	<2.23E−308	<2.23E−308
	TRHDE	1.98123	<2.23E−308	<2.23E−308
	VKORC1L1	1.94449	<2.23E−308	<2.23E−308
	CAV2	1.91788	<2.23E−308	<2.23E−308
	PPP1R12B	1.89156	<2.23E−308	<2.23E−308
	PPP2R1B	1.88131	<2.23E−308	<2.23E−308
	CIDEC	1.87045	<2.23E−308	<2.23E−308
	DIRC3	1.85108	<2.23E−308	<2.23E−308
	PLA2G16	1.84602	<2.23E−308	<2.23E−308
	MAOA	1.82661	<2.23E−308	<2.23E−308
	PPP1R9A	1.80176	<2.23E−308	<2.23E−308
	CDH20	1.80066	<2.23E−308	<2.23E−308
	ASPH	1.79663	<2.23E−308	<2.23E−308
	C2CD2	1.7953	<2.23E−308	<2.23E−308
	2022-03-01	1.7929	<2.23E−308	<2.23E−308
	ANGPTL4	1.76728	<2.23E−308	<2.23E−308
	SOX6	1.76236	<2.23E−308	<2.23E−308
	ADAM12	1.74997	<2.23E−308	<2.23E−308
	ADIPOQ	1.74804	<2.23E−308	<2.23E−308
	ADCY5	1.73802	<2.23E−308	<2.23E−308
	ATP1A2	1.73774	<2.23E−308	<2.23E−308
	NRCAM	1.72356	<2.23E−308	<2.23E−308
	GABRE	1.72202	<2.23E−308	<2.23E−308
	ACSL1	1.71985	<2.23E−308	<2.23E−308
	RP11-65J21.3	1.69762	<2.23E−308	<2.23E−308
	DAPK2	1.68752	<2.23E−308	<2.23E−308
	LHCGR	1.66952	<2.23E−308	<2.23E−308
	FADS3	1.65397	<2.23E−308	<2.23E−308
	MACROD2	1.64728	<2.23E−308	<2.23E−308
	RP11-511B23.2	1.63963	<2.23E−308	<2.23E−308
	AQPEP	1.63729	<2.23E−308	<2.23E−308
	PLIN4	1.63199	<2.23E−308	<2.23E−308
	PLOD2	1.63141	<2.23E−308	<2.23E−308
	LMCD1-AS1	1.62931	<2.23E−308	<2.23E−308
	ATP9A	1.62566	<2.23E−308	<2.23E−308
	GLYAT	1.61616	<2.23E−308	<2.23E−308
	NPY1R	1.61297	<2.23E−308	<2.23E−308
	RP11-798K3.2	1.59562	<2.23E−308	<2.23E−308
	HK2	1.56795	<2.23E−308	<2.23E−308
	AR	1.56653	<2.23E−308	<2.23E−308
	ADCY6	1.56147	<2.23E−308	<2.23E−308
	CSAD	1.55877	<2.23E−308	<2.23E−308
	RP11-141M1.3	1.5452	<2.23E−308	<2.23E−308
	RP11-420A23.1	1.53591	<2.23E−308	<2.23E−308
	PXDN	1.52997	<2.23E−308	<2.23E−308
	ACVR1C	1.50731	<2.23E−308	<2.23E−308
	PECR	1.50113	<2.23E−308	<2.23E−308
	ZNF117	1.48771	<2.23E−308	<2.23E−308
	PC	1.48647	<2.23E−308	<2.23E−308
	ACO1	1.45976	<2.23E−308	<2.23E−308
	GPD1	1.45774	<2.23E−308	<2.23E−308
	KCNB1	1.45045	<2.23E−308	<2.23E−308
	RP11-163N6.2	1.44752	<2.23E−308	<2.23E−308
	KANK4	1.44608	<2.23E−308	<2.23E−308
	BCL6	1.41841	<2.23E−308	<2.23E−308
	DAB2IP	1.41136	<2.23E−308	<2.23E−308
	RETSAT	1.40814	<2.23E−308	<2.23E−308
	AGPAT2	1.39971	<2.23E−308	<2.23E−308
	KLB	1.39221	<2.23E−308	<2.23E−308
	EPB41L4B	1.38556	<2.23E−308	<2.23E−308
	WASF3	1.38237	<2.23E−308	<2.23E−308
	MMD	1.36812	<2.23E−308	<2.23E−308
	SORT1	1.3645	<2.23E−308	<2.23E−308
	CTD-2023N9.1	1.3558	<2.23E−308	<2.23E−308
	LDLRAD3	1.32104	<2.23E−308	<2.23E−308
	ABCA5	1.30947	<2.23E−308	<2.23E−308
	DHDDS	1.30702	<2.23E−308	<2.23E−308
	MYO1C	1.30452	<2.23E−308	<2.23E−308
	CTB-113P19.1	1.3008	<2.23E−308	<2.23E−308
	C19orf12	1.29211	<2.23E−308	<2.23E−308
	NPR3	1.281	<2.23E−308	<2.23E−308
	PCDH9-AS2	1.27957	<2.23E−308	<2.23E−308
	LOXL2	1.27713	<2.23E−308	<2.23E−308
	ACADL	1.27135	<2.23E−308	<2.23E−308
	MALAT1	1.25765	<2.23E−308	<2.23E−308
	SLC7A6OS	1.24537	<2.23E−308	<2.23E−308
	NEDD4L	1.23737	<2.23E−308	<2.23E−308
	ABCD2	1.23678	<2.23E−308	<2.23E−308
	TACC2	1.22705	<2.23E−308	<2.23E−308
	SLC14A2	1.22335	<2.23E−308	<2.23E−308
	PTPRQ	1.20497	<2.23E−308	<2.23E−308
	CAP2	1.19991	<2.23E−308	<2.23E−308
	FREM1	1.1983	<2.23E−308	<2.23E−308
	KCNIP2	1.19578	<2.23E−308	<2.23E−308
	C8orf34	1.19211	<2.23E−308	<2.23E−308
	ENPP1	1.18258	<2.23E−308	<2.23E−308
	MRAS	1.17885	<2.23E−308	<2.23E−308
	APCDD1	1.17515	<2.23E−308	<2.23E−308
	AIFM2	1.15912	<2.23E−308	<2.23E−308
	TBL1Y	1.1492	<2.23E−308	<2.23E−308
	SMAD6	1.13979	<2.23E−308	<2.23E−308
	GRIA4	1.13462	<2.23E−308	<2.23E−308
	LEP	1.13359	<2.23E−308	<2.23E−308
	BHMT2	1.12865	<2.23E−308	<2.23E−308
	AC016995.3	1.12807	<2.23E−308	<2.23E−308
	CCDC36	1.12706	<2.23E−308	<2.23E−308
	SGK2	1.12656	<2.23E−308	<2.23E−308
	PMEPA1	1.12438	<2.23E−308	<2.23E−308
	FZD4	1.12368	<2.23E−308	<2.23E−308
	GPT2	1.09489	<2.23E−308	<2.23E−308
	ADHFE1	1.07365	<2.23E−308	<2.23E−308
	EYS	1.05328	<2.23E−308	<2.23E−308
	H2AFY2	1.03996	<2.23E−308	<2.23E−308
	AL035610.1	1.02904	<2.23E−308	<2.23E−308
	ABCC6	1.015	<2.23E−308	<2.23E−308
	C14orf180	1.00886	<2.23E−308	<2.23E−308
	C3orf55	1.00438	<2.23E−308	<2.23E−308
	CIDEA	0.997497	<2.23E−308	<2.23E−308
	AC034220.3	0.996137	<2.23E−308	<2.23E−308
	ANKRD30A	0.963397	<2.23E−308	<2.23E−308
	TUSC5	0.958502	<2.23E−308	<2.23E−308
	CTA-360L10.1	0.905787	<2.23E−308	<2.23E−308
	PLEKHG6	0.881327	<2.23E−308	<2.23E−308
	HCAR1	0.880066	<2.23E−308	<2.23E−308
	RP11-274H2.2	0.808227	<2.23E−308	<2.23E−308
	HRASLS5	0.798195	<2.23E−308	<2.23E−308
	KLHL31	0.790128	<2.23E−308	<2.23E−308
	HEPN1	0.751428	<2.23E−308	<2.23E−308
	ECHDC3	0.709158	<2.23E−308	<2.23E−308
	AC006994.2	0.69599	<2.23E−308	<2.23E−308
	PSMA1	1.27002	1.30695e-306	4.37501e-302
	AC092839.3	0.926673	7.60688e-306	2.5464e-301
	LRRIQ3	0.809246	3.31649e-305	1.1102e-300
	PCLO	1.67093	2.08811e-302	6.98995e-298
	GPLD1	0.760113	2.81411e-301	9.42022e-297
	RP11-309E23.2	1.21738	1.23455e-300	4.13267e-296
	AIG1	1.30346	7.95556e-300	2.66312e-295
	PIR	1.00375	9.21929e-300	3.08616e-295
	MAPT	0.722005	1.95783e-299	6.55385e-295
	ZNF19	0.815029	2.62415e-299	8.78434e-295
	SPATA9	1.04383	9.88821e-299	3.31008e-294
	ALDH1L1	0.710427	5.74028e-298	1.92156e-293
	STEAP2-AS1	0.883125	8.3552e-298	2.7969e-293
	FASN	0.935349	9.28025e-298	3.10656e-293
	CALB2	0.816441	5.17064e-297	1.73087e-292
	FOXO1	1.72813	9.4554e-296	3.1652e-291
	ZBED3-AS1	1.22672	1.86599e-295	6.2464e-291
	HEPACAM	0.638117	4.74894e-295	1.58971e-290
	SLC25A33	0.984152	5.61317e-294	1.87901e-289
	GBE1	1.77861	8.00758e-294	2.68054e-289
	ZNF608	0.84534	1.78482e-293	5.9747e-289
	LURAP1L	1.02676	9.31543e-293	3.11834e-288
	SGCG	1.14153	2.29289e-292	7.67546e-288
	ALDH2	0.979883	1.04351e-291	3.49314e-287
	PDXK	1.23973	1.48715e-290	4.97825e-286
	HSDL2	1.2373	8.77384e-290	2.93704e-285
	SLC22A3	0.733245	1.68147e-286	5.62871e-282
	FGF2	1.00984	9.23328e-286	3.09084e-281
	SYCP1	0.740823	2.13515e-285	7.14741e-281
	PYGL	1.30109	1.44872e-284	4.8496e-280
	CAT	1.28774	2.1738e-284	7.27679e-280
	IRS2	1.12491	8.14623e-282	2.72695e-277
	RP11-64D24.2	1.05188	2.91984e-281	9.77416e-277
	DGAT2	1.23794	7.55275e-281	2.52828e-276
	MAGI2-AS3	0.818302	5.41475e-279	1.81259e-274
	NMT2	1.11543	6.70928e-279	2.24593e-274
	RP11-157I4.4	0.962516	2.38201e-273	7.97378e-269
	RP1-41C23.1	0.777099	4.80022e-273	1.60687e-268
	UPP2	0.936057	2.80186e-272	9.37924e-268
	RP11-486A14.2	0.782982	1.89125e-270	6.33095e-266
	TBX15	0.890643	9.21429e-270	3.08448e-265
	AC007246.3	1.35034	7.17703e-267	2.40251e-262
	CXCL17	0.693743	3.7163e-266	1.24403e-261
	ACOX1	1.14947	1.22362e-265	4.09608e-261
	ELL2	1.3217	7.65607e-265	2.56287e-260
	HSPB7	0.751001	2.18413e-264	7.31137e-260
	MYH14	0.577273	2.12099e-259	7.10001e-255
	MYEOV	0.874315	2.39656e-259	8.02249e-255
	CRLS1	1.13911	4.97846e-257	1.66654e-252
	MREG	0.899126	3.61472e-255	1.21003e-250
	RP11-175K6.1	0.765716	8.63509e-255	2.8906e-250
	SLC25A16	1.00915	8.90316e-255	2.98033e-250
	LGALS12	0.635336	7.65199e-252	2.5615e-247
	HADH	0.82359	1.23742e-251	4.14226e-247
	CTD-2363C16.1	0.695922	8.26015e-251	2.76508e-246
	RGS11	0.563367	1.29533e-250	4.33613e-246
	C7orf63	0.842827	1.4938e-250	5.00051e-246
	LRIG1	0.841927	5.65018e-250	1.8914e-245
	TTPA	0.583284	8.72751e-249	2.92153e-244
	TSGA10	0.900453	2.65193e-247	8.87733e-243
	LRP5	0.830095	2.33894e-245	7.82961e-241
	NHS	1.05493	1.68565e-242	5.64272e-238
	MGEA5	1.49098	2.66163e-242	8.90981e-238
	VGLL3	0.963517	5.96393e-242	1.99643e-237
	RP11-353M9.1	0.722016	9.67068e-241	3.23726e-236
	DPT	1.3639	9.46039e-239	3.16686e-234
	RP11-57H12.3	0.663132	7.50159e-238	2.51116e-233
	RP1-28O10.1	0.610114	2.44243e-236	8.17605e-232
	MYOM1	0.824754	6.06284e-236	2.02954e-231
	SNX21	0.752651	5.30132e-235	1.77462e-230
	RCL1	0.859069	3.59827e-234	1.20452e-229
	UGP2	1.50571	7.55003e-234	2.52737e-229
	GDPD5	0.755968	1.16652e-233	3.90491e-229
	ADIPOQ-AS1	0.576448	1.25293e-233	4.19417e-229
	TNIP1	0.774209	3.16149e-233	1.05831e-228
	TMEM120B	1.03316	1.48512e-232	4.97144e-228
	DAAM1	1.28486	2.94648e-232	9.86335e-228
	C4orf19	0.850261	9.85589e-232	3.29926e-227
	TTTY10	0.924306	2.52908e-231	8.46609e-227
	RTN4RL1	0.71576	2.77986e-231	9.30557e-227
	CCDC3	1.2561	1.06185e-230	3.55456e-226
	RGS22	0.747196	1.15725e-230	3.87389e-226
	DMGDH	0.673446	1.5196e-229	5.08687e-225
	TJP2	0.802985	2.38538e-229	7.98506e-225
	CTD-2154I11.2	0.792434	5.10187e-229	1.70785e-224
	ESRRG	1.37576	3.09942e-226	1.03753e-221
	MICAL3	0.771919	6.06875e-225	2.03151e-220
	CLIC6	0.733877	8.95447e-225	2.99751e-220
	PTPLB	1.06041	1.00573e-224	3.36668e-220
	RP11-486O13.4	0.75849	1.33188e-223	4.45848e-219
	LPL	1.46333	5.96432e-221	1.99656e-216
	RP11-81N13.1	0.840869	5.77536e-220	1.9333e-215
	DTX1	0.717818	3.76072e-219	1.2589e-214
	PRR5	0.744884	1.77851e-218	5.95357e-214
	GSDMB	0.672694	4.18686e-218	1.40155e-213
	EMC3	0.944745	6.51374e-218	2.18047e-213
	SYT2	0.599547	5.0958e-216	1.70582e-211
	ESR2	0.773629	3.18963e-215	1.06773e-210
	GIPC1	0.713358	2.63661e-214	8.82606e-210
	TMEM135	1.28763	6.18577e-212	2.07069e-207
	TTC18	0.687207	6.72913e-212	2.25257e-207
	PEX11A	0.553917	7.64085e-212	2.55777e-207
	TULP4	1.04177	1.60875e-211	5.38529e-207
	STAT5A	0.788033	6.31996e-211	2.11561e-206
	ETFDH	0.790156	1.10143e-210	3.68703e-206
	STEAP2	0.657832	7.59497e-210	2.54242e-205
	SLC29A1	0.631572	1.96165e-209	6.56663e-205
	ASS1	0.567415	2.02549e-209	6.78034e-205
	CRY2	0.771048	1.23694e-207	4.14065e-203
	NEXN	0.741834	2.47571e-205	8.28745e-201
	SOS1	1.35752	7.59972e-205	2.54401e-200
	PLA2G6	0.532904	3.7561e-202	1.25736e-197
	RP5-864K19.4	0.984849	1.42761e-199	4.77893e-195
	RHBDL2	0.667522	2.25911e-199	7.56236e-195
	ELOVL5	1.01436	2.54537e-199	8.52064e-195
	EHHADH	0.573853	3.26763e-199	1.09384e-194
	RP11-696N14.1	0.693577	7.49962e-197	2.5105e-192
	USP33	1.09638	1.12122e-196	3.75329e-192
	LINC00884	0.585864	1.16405e-196	3.89666e-192
	SKI	0.744817	2.02773e-196	6.78783e-192
	STK38L	0.987981	1.19745e-195	4.00848e-191
	GLDN	0.681111	1.74318e-195	5.8353e-191
	C9orf147	0.546717	9.06346e-195	3.03399e-190
	SNTA1	0.569283	1.3343e-193	4.46658e-189
	FAH	0.570276	2.74479e-193	9.18817e-189
	PEMT	0.863902	4.26272e-192	1.42695e-187
	RP11-176H8.1	0.63831	1.7789e-191	5.95487e-187
	KATNAL2	0.70707	2.10184e-191	7.03592e-187
	TOM1L1	0.596814	5.23007e-191	1.75077e-186
	PLEKHA7	0.620792	9.23639e-191	3.09188e-186
	FBXO17	0.518092	4.82355e-186	1.61468e-181
	CNTFR	0.499553	1.69109e-185	5.66094e-181
	ABHD5	0.700154	2.91603e-185	9.7614e-181
	BLCAP	0.755831	1.86402e-184	6.23979e-180
	NOL3	0.522868	2.16024e-184	7.23139e-180
	FSTL3	0.523077	2.91259e-184	9.7499e-180
	BCL2L13	0.812438	5.88099e-184	1.96866e-179
	SPAG16	0.911042	6.25498e-184	2.09385e-179
	INTU	0.578014	7.78747e-184	2.60685e-179
	RP11-3L8.3	0.548948	1.56592e-183	5.24191e-179
	FAT1	0.607633	2.65664e-183	8.89309e-179
	TET1	0.685936	5.51427e-183	1.8459e-178
	CSMD1	1.79489	1.02759e-182	3.43987e-178
	COL24A1	0.656673	3.12304e-182	1.04544e-177
	COL8A1	0.926347	6.91221e-182	2.31386e-177
	ZNF827	0.635748	1.26826e-181	4.24551e-177
	AACS	0.620398	8.2452e-181	2.76008e-176
	BDNF-AS	0.71269	9.69604e-181	3.24575e-176
	NRIP1	1.17189	2.49749e-180	8.36034e-176
	TMEM232	0.758031	3.13796e-180	1.05043e-175
	GRIK2	0.546604	3.34277e-180	1.11899e-175
	ANO6	1.14188	6.23657e-180	2.08769e-175
	YWHAG	0.702248	6.26677e-180	2.0978e-175
	ZBTB7C	0.789603	2.56291e-179	8.57933e-175
	RP11-563P16.1	0.901481	3.64988e-179	1.2218e-174
	2022-03-02	0.535408	8.10819e-179	2.71422e-174
	DHRS3	0.775556	2.37835e-178	7.96154e-174
	DZIP1L	0.589914	8.8627e-178	2.96679e-173
	CTD-2515A14.1	0.592851	1.58252e-177	5.29748e-173
	FAM214A	0.990083	6.73627e-177	2.25496e-172
	USP40	0.725576	2.70788e-176	9.06464e-172
	PPP2R5A	0.872825	1.05844e-175	3.54312e-171
	MIR22HG	0.548236	8.7674e-175	2.93489e-170
	CRNDE	0.496261	4.52351e-174	1.51424e-169
	ZBED3	0.538346	8.11636e-174	2.71695e-169
	PKDCC	0.564917	1.06704e-173	3.57191e-169
	PTGR1	0.58421	8.35338e-173	2.79629e-168
	AC011288.2	1.29836	6.32021e-172	2.11569e-167
	ARHGEF6	1.03292	1.24608e-171	4.17125e-167
	PPA1	0.673747	4.00143e-171	1.33948e-166
	MLK7-AS1	0.512508	2.80031e-170	9.37403e-166
	AC092594.1	0.695108	2.10463e-169	7.04525e-165
	NPLOC4	0.641353	4.44788e-168	1.48893e-163
	G0S2	0.951818	5.68587e-168	1.90335e-163
	LINC00968	1.06646	1.20266e-167	4.02591e-163
	LPGAT1	0.858907	2.13904e-167	7.16043e-163
	RP11-381K20.2	0.607127	2.90165e-167	9.71327e-163
	CFLAR-AS1	0.520758	5.68679e-167	1.90365e-162
	VSIG10	0.606362	3.35863e-166	1.1243e-161
	LIMS1	0.929826	3.51704e-166	1.17733e-161
	ITGB1	1.02469	1.08246e-165	3.62354e-161
	BPHL	0.527294	2.5307e-164	8.47153e-160
	IRS1	0.649291	2.55079e-163	8.53878e-159
	CNTN3	0.512831	4.11144e-163	1.37631e-158
	ADCK3	0.686301	1.14261e-162	3.82488e-158
	MTHFD1	0.560058	1.19726e-162	4.00784e-158
	C1QTNF1	0.544877	6.56358e-162	2.19716e-157
	ACSM5	0.520934	4.51109e-161	1.51009e-156
	RTN3	0.920313	7.48681e-160	2.50621e-155
	AKR1C1	0.5393	2.39999e-159	8.03397e-155
	ZNRF3	0.60109	9.35024e-159	3.12999e-154
	RNPC3	0.776375	1.3123e-158	4.39293e-154
	HEBP2	0.422345	5.16054e-158	1.72749e-153
	IDH1	0.689754	8.68431e-158	2.90707e-153
	PLEKHG5	0.600295	1.37402e-157	4.59954e-153
	MDFIC	1.0155	1.54142e-157	5.1599e-153
	NCKAP5L	0.643764	2.66368e-157	8.91668e-153
	PCBP3	0.648335	2.77603e-157	9.29276e-153
	ATP6AP1L	0.572002	5.20138e-157	1.74116e-152
	MATN2	0.578104	1.78716e-156	5.98252e-152
	RP11-23N2.4	0.379294	2.14286e-155	7.17323e-151
	EIF2B3	0.714462	1.40818e-154	4.71389e-150
	MAP3K13	0.697272	7.17795e-154	2.40282e-149
	MDH1	0.627566	7.54362e-154	2.52523e-149
	SLC35G2	0.574503	1.15655e-152	3.87154e-148
	AKT2	0.498962	1.99087e-152	6.66445e-148
	PHF17	0.541848	3.09865e-152	1.03727e-147
	KIAA1958	0.620915	1.03139e-151	3.45257e-147
	NRXN3	0.730996	2.09022e-151	6.99701e-147
	STXBP1	0.513863	2.88319e-151	9.65147e-147
	TMEM144	0.600613	1.34342e-150	4.49708e-146
	RPP38	0.576884	4.23803e-150	1.41868e-145
	RASD1	0.479946	1.18587e-149	3.96971e-145
	RGS17	0.525337	2.38635e-149	7.98829e-145
	PDHX	0.584272	2.92889e-149	9.80444e-145
	FHL1	0.759873	6.8791e-149	2.30278e-144
	RP11-384C4.7	0.490159	6.59197e-148	2.20666e-143
	CYB5A	0.568221	9.56585e-148	3.20217e-143
	VEGFA	0.516159	1.29998e-146	4.35168e-142
	RP11-679C8.2	0.699542	1.60478e-146	5.372e-142
	TTLL7	0.528143	2.46445e-146	8.24975e-142
	ACTN1	0.598979	6.9107e-146	2.31336e-141
	RP11-403P17.5	0.500025	1.25814e-145	4.21163e-141
	HACL1	0.640853	4.20579e-145	1.40789e-140
	SYN3	0.69473	6.64357e-145	2.22394e-140
	GPR125	0.502128	1.25906e-144	4.21472e-140
	PGM1	0.520324	2.82738e-144	9.46464e-140
	RP4-663N10.1	0.535513	4.10203e-144	1.37315e-139
	RP11-732M18.3	0.536773	4.52155e-144	1.51359e-139
	GPATCH11	0.493483	5.16218e-144	1.72804e-139
	HOXA3	0.460944	1.06279e-143	3.5577e-139
	SLC25A27	0.49157	2.36412e-142	7.91388e-138
	SCGB2B2	0.517555	1.44905e-141	4.85068e-137
	RP11-317J19.1	0.584621	1.9142e-141	6.40779e-137
	MME	0.729119	1.93116e-140	6.46456e-136
	SCRN2	0.445171	2.10909e-140	7.06019e-136
	TSEN2	0.53209	1.05235e-139	3.52273e-135
	AAMDC	0.528701	4.85764e-139	1.62609e-134
	MECR	0.423812	5.10299e-139	1.70823e-134
	ADIPOR2	0.687763	1.43317e-138	4.79754e-134
	MSH3	0.670196	1.97445e-138	6.60948e-134
	FBXL2	0.556809	1.98459e-138	6.6434e-134
	KIF21A	0.514312	9.59885e-138	3.21322e-133
	UNC5C	0.664836	1.46643e-137	4.90889e-133
	RP11-197K3.1	0.441609	7.49217e-137	2.508e-132
	MUM1	0.52001	5.20733e-136	1.74315e-131
	BEAN1	0.455172	8.51575e-136	2.85065e-131
	C2orf88	0.433562	9.30294e-136	3.11416e-131
	NHLRC3	0.573207	3.81393e-135	1.27671e-130
	PCDH7	0.733204	1.05597e-134	3.53485e-130
	C7orf10	0.5065	1.87156e-134	6.26505e-130
	LONRF1	0.605119	3.20491e-134	1.07284e-129
	EFCAB6	0.431185	3.77232e-134	1.26278e-129
	FAM134B	0.570647	6.47557e-134	2.1677e-129
	SELENBP1	0.43324	1.42155e-133	4.75863e-129
	TAPT1-AS1	0.544332	6.45581e-133	2.16108e-128
	NNMT	0.742859	1.40426e-132	4.70077e-128
	PABPN1	0.441361	1.42154e-132	4.75862e-128
	RP11-983P16.4	0.482659	1.8647e-132	6.24207e-128
	TUBB6	0.645089	4.18997e-132	1.40259e-127
	CS	0.403348	1.87866e-131	6.28883e-127
	POLI	0.504969	2.94682e-131	9.86449e-127
	SH2B1	0.38117	3.25644e-131	1.09009e-126
	RP11-323I15.5	0.514277	3.42887e-131	1.14782e-126
	RP11-1000B6.3	0.441771	4.20829e-131	1.40872e-126
	TK2	0.434699	5.77285e-131	1.93246e-126
	MAP7D1	0.479324	1.61646e-130	5.4111e-126
	RAD23B	0.561258	1.6626e-130	5.56555e-126
	SYNE3	0.486604	1.96301e-130	6.57119e-126
	INADL	0.393951	4.65147e-130	1.55708e-125
	ERI2	0.453021	1.08119e-129	3.61927e-125
	DCUN1D4	0.522827	2.32771e-129	7.792e-125
	RP11-1114A5.4	0.454841	2.90359e-129	9.71978e-125
	CORO2B	0.523583	1.43495e-128	4.8035e-124
	AC002117.1	0.495404	1.59565e-128	5.34142e-124
	GPR135	0.452266	4.59289e-128	1.53747e-123
	EPM2A	0.51621	6.52461e-128	2.18411e-123
	PTPN21	0.511569	1.12583e-127	3.7687e-123
	APOL6	0.494962	4.50048e-127	1.50654e-122
	RBM28	0.441168	2.47254e-126	8.27684e-122
	KLHDC1	0.506747	6.13592e-126	2.054e-121
	GSE1	0.430695	7.14331e-126	2.39122e-121
	HIBCH	0.655668	1.34294e-125	4.49548e-121
	ADAMTS15	0.60876	1.62188e-125	5.42924e-121
	HOXB-AS1	0.384979	3.25494e-125	1.08959e-120
	C11orf63	0.469854	4.32195e-125	1.44677e-120
	GLRX	0.483173	5.54636e-125	1.85664e-120
	CTD-2561J22.3	0.467517	5.87225e-125	1.96574e-120
	GS1-124K5.11	0.501928	7.17853e-125	2.40301e-120
	CDHR3	0.427319	1.11174e-124	3.72156e-120
	PNPLA7	0.567143	1.38339e-124	4.63089e-120
	GCLM	0.442331	1.06201e-123	3.55509e-119
	ZNF429	0.446367	1.76942e-123	5.92313e-119
	SLC27A1	0.518161	3.58748e-123	1.20091e-118
	RP11-613M10.9	0.529604	4.15984e-123	1.3925e-118
	OPTN	0.462815	9.15885e-123	3.06593e-118
	CRB1	0.460297	1.13057e-122	3.78459e-118
	SLC25A37	0.42223	1.45727e-122	4.87823e-118
	F3	0.497567	3.87813e-122	1.2982e-117
	GYS1	0.476243	4.63616e-122	1.55195e-117
	C1orf132	0.500952	2.04543e-121	6.84707e-117
	POLN	0.464934	2.37395e-121	7.94678e-117
	PIGZ	0.356292	3.58207e-121	1.1991e-116
	CTC-490E21.12	0.433456	1.1855e-120	3.96847e-116
	ITPK1	0.524759	3.31409e-120	1.10939e-115
	RP11-91P24.7	0.411802	3.46679e-120	1.16051e-115
	USP30	0.360824	1.30544e-119	4.36995e-115
	ZRANB2-AS2	0.536608	1.61454e-119	5.40468e-115
	ACADS	0.342406	1.84177e-119	6.16533e-115
	NMNAT3	0.403957	7.63446e-119	2.55563e-114
	CD46	0.638203	1.88558e-118	6.31198e-114
	PISD	0.487093	3.05912e-118	1.02404e-113
	FAM69A	0.513266	3.34566e-118	1.11996e-113
	NEO1	0.445443	4.06245e-118	1.3599e-113
	CHP1	0.49166	4.19823e-118	1.40536e-113
	IFRD1	0.428577	4.77401e-118	1.5981e-113
	CCDC146	0.534074	1.13874e-117	3.81193e-113
	ME3	0.554444	1.32488e-117	4.43505e-113
	GPR64	0.468484	5.02401e-117	1.68179e-112
	ZFP64	0.407132	5.4057e-117	1.80956e-112
	PYGB	0.444175	3.18808e-116	1.06721e-111
	LARP1	0.558933	5.35911e-116	1.79396e-111
	DDI2	0.523475	1.14644e-115	3.8377e-111
	UBR3	0.750977	1.93598e-115	6.48068e-111
	MTERF	0.493679	2.35258e-115	7.87525e-111
	MCCC1	0.482247	2.54826e-115	8.53029e-111
	BCKDHB	0.417845	2.80006e-115	9.37319e-111
	ZNF680	0.44014	7.18646e-115	2.40567e-110
	PRDX6	0.416366	7.81156e-114	2.61492e-109
	RP11-286E11.1	0.489522	8.45191e-114	2.82928e-109
	VSTM4	0.408778	1.16961e-113	3.91527e-109
	RP11-692D12.1	0.427919	1.74567e-113	5.84364e-109
	IFT43	0.381047	1.25562e-112	4.2032e-108
	SLC19A2	0.414756	1.738e-112	5.81795e-108
	TNFRSF25	0.374681	1.96292e-112	6.57089e-108
	SULT1A1	0.377866	4.26045e-112	1.42618e-107
	METTL2B	0.438239	7.47736e-112	2.50305e-107
	PEX14	0.394114	1.7117e-111	5.72991e-107
	RP11-711K1.8	0.447933	8.15877e-111	2.73115e-106
	TPTEP1	0.47529	2.02707e-110	6.78561e-106
	AC007401.2	0.496211	2.97123e-110	9.94618e-106
	FAM219B	0.303993	4.96334e-110	1.66148e-105
	RP11-545I5.3	0.393217	8.43397e-110	2.82327e-105
	OXCT1	0.398936	9.75384e-110	3.2651e-105
	BAG4	0.378774	1.24458e-109	4.16623e-105
	C6orf106	0.509167	1.27715e-109	4.27525e-105
	DLG1	0.738181	1.58764e-109	5.31464e-105
	EOGT	0.341245	4.79149e-109	1.60395e-104
	L3HYPDH	0.309765	9.47977e-109	3.17335e-104
	PHYKPL	0.581895	1.34066e-108	4.48785e-104
	QDPR	0.366464	1.38982e-108	4.65243e-104
	SLC16A7	0.628079	2.42319e-108	8.11162e-104
	PGD	0.407992	3.33451e-108	1.11623e-103
	ETFA	0.568842	3.75538e-108	1.25711e-103
	DNASE1	0.390003	8.01966e-108	2.68458e-103
	EPB41L5	0.390165	1.19621e-107	4.00432e-103
	CRTC3	0.56032	1.33509e-107	4.46922e-103
	NUDT5	0.381187	1.86846e-107	6.25469e-103
	ZDHHC18	0.362968	3.44337e-107	1.15267e-102
	DCLK2	0.378949	7.19115e-107	2.40724e-102
	RNLS	0.521897	1.59421e-106	5.33662e-102
	ARHGEF40	0.420853	1.62904e-106	5.45323e-102
	BTD	0.279681	3.09053e-106	1.03456e-101
	XXYLT1	0.37982	4.67294e-106	1.56427e-101
	MTCH2	0.400778	6.33939e-106	2.12211e-101
	ZRANB3	0.470952	8.9796e-106	3.00592e-101
	WDR60	0.428464	2.96358e-105	9.92058e-101
	TMCO4	0.418702	5.26786e-105	1.76341e-100
	DECR1	0.603751	9.69849e-105	3.24657e-100
	RP11-295P9.3	0.405828	1.41758e-104	4.74533e-100
	SIL1	0.498058	1.4476e-104	4.84585e-100
	SLTM	0.658708	3.34048e-104	1.11822e-99
	EYA4	0.847379	3.50654e-104	1.17381e-99
	MPP6	0.346007	4.96768e-104	1.66293e-99
	CTC-338M12.4	0.31165	2.98248e-103	9.98385e-99
	MNAT1	0.442932	4.00491e-103	1.34064e-98
	KANSL1L	0.582316	5.52754e-103	1.85034e-98
	CARS	0.468686	8.80284e-103	2.94675e-98
	RP11-31F15.2	0.390802	1.40273e-102	4.69565e-98
	PHKA2	0.328707	1.76994e-102	5.92487e-98
	C7orf41	0.387096	2.19505e-102	7.34792e-98
	SHMT1	0.403917	5.85472e-102	1.95987e-97
	CKMT2-AS1	0.355943	1.1113e-101	3.72008e-97
	DDAH1	0.433565	1.77027e-101	5.92599e-97
	ZNF133	0.330421	2.26651e-101	7.58714e-97
	KLHL22	0.377013	4.87986e-101	1.63353e-96
	FTX	0.683264	9.25161e-101	3.09698e-96
	ACYP2	0.65237	1.81027e-100	6.05986e-96
	ITGB5-AS1	0.38316	2.44049e-100	8.16953e-96
	AC005037.3	0.354266	4.58262e-100	1.53403e-95
	CCDC122	0.341778	8.71414e-100	2.91706e-95
	ATG10	0.492784	1.51765e-99	5.08032e-95
	SLC16A4	0.347092	2.8524e-99	9.54842e-95
	GKAP1	0.403153	2.97897e-99	9.97212e-95
	INF2	0.35305	6.50658e-99	2.17808e-94
	DCAKD	0.317708	1.69648e-98	5.67898e-94
	TNKS1BP1	0.333424	3.02475e-98	1.01253e-93
	IRAK2	0.310008	7.3957e-98	2.47571e-93
	NINL	0.346255	9.68615e-98	3.24244e-93
	CLIP4	0.445436	1.40697e-97	4.70984e-93
	ZNF814	0.326008	2.83563e-97	9.49227e-93
	SUCLA2	0.350765	3.5351e-97	1.18338e-92
	AP000487.6	0.439386	6.55314e-97	2.19366e-92
	PTPN11	0.3266	9.7801e-97	3.27389e-92
	ATP13A3	0.458364	9.88095e-97	3.30765e-92
	WBP4	0.329997	1.56996e-96	5.25543e-92
	TMEM72-AS1	0.467818	2.12131e-96	7.1011e-92
	ZNF248	0.39015	3.76789e-96	1.2613e-91
	XPNPEP3	0.395099	4.08578e-96	1.36772e-91
	ALG14	0.323456	9.7307e-96	3.25735e-91
	C9orf91	0.314221	2.35632e-95	7.88777e-91
	CCDC69	0.263348	3.71056e-95	1.24211e-90
	L3MBTL1	0.323507	3.95334e-95	1.32338e-90
	CTD-2260A17.2	0.361695	6.16217e-95	2.06279e-90
	TFDP2	0.431555	1.67526e-94	5.60794e-90
	CHRDL1	0.408106	4.05567e-94	1.35763e-89
	DIAPH2-AS1	0.409145	5.41656e-94	1.81319e-89
	FBXO32	0.421177	1.10616e-93	3.70287e-89
	TXLNG	0.398656	1.29766e-93	4.34393e-89
	KLF8	0.340793	1.82962e-93	6.12464e-89
	LSS	0.358156	2.86105e-93	9.57736e-89
	MCCC2	0.308266	3.36248e-93	1.12559e-88
	NOTCH1	0.258947	7.40948e-93	2.48032e-88
	ALDH3A2	0.386792	1.34405e-91	4.4992e-87
	FGGY	0.350209	1.5581e-91	5.21573e-87
	AZI2	0.327059	3.97418e-91	1.33036e-86
	TOB2	0.351904	1.06258e-90	3.557e-86
	MAK	0.389622	1.22347e-90	4.09556e-86
	TAF8	0.250455	2.80638e-90	9.39437e-86
	TATDN1	0.357763	4.668e-90	1.56261e-85
	ACO2	0.334252	5.85639e-90	1.96043e-85
	PSMD8	0.295221	1.23053e-89	4.11919e-85
	RP11-509J21.1	0.427379	1.2742e-89	4.26539e-85
	PRKAR2A	0.458112	5.59066e-89	1.87147e-84
	WDR20	0.375091	1.06137e-88	3.55292e-84
	KIF9-AS1	0.369135	1.15858e-88	3.87836e-84
	MTIF3	0.296881	1.47578e-88	4.94018e-84
	GPR180	0.253455	1.97517e-88	6.61189e-84
	TSPAN3	0.334155	5.54778e-88	1.85712e-83
	INTS10	0.399862	5.64336e-88	1.88912e-83
	TMEM241	0.404204	5.99568e-88	2.00705e-83
	TRIM66	0.32646	1.16249e-87	3.89143e-83
	ZMAT1	0.346858	1.65286e-87	5.53294e-83
	TOM1L2	0.313549	2.9386e-87	9.83695e-83
	MPP5	0.335457	2.95955e-87	9.9071e-83
	SUCLG1	0.295424	4.46553e-87	1.49484e-82
	RAB2A	0.665971	6.7818e-87	2.27021e-82
	ENOSF1	0.356982	7.20087e-87	2.41049e-82
	APIP	0.378434	1.25845e-86	4.21266e-82
	WDR19	0.382957	1.70236e-86	5.69864e-82
	TXNRD1	0.402292	6.75992e-86	2.26288e-81
	CTD-2007H13.3	0.260585	9.12098e-86	3.05325e-81
	ARHGEF7	0.44168	1.08961e-85	3.64747e-81
	DDIT4	0.35773	1.90871e-85	6.38941e-81
	MAP7D3	0.37201	3.56979e-85	1.19499e-80
	GTF2E2	0.312046	5.10263e-85	1.7081e-80
	RP11-31F15.1	0.377712	1.37588e-84	4.60575e-80
	ATG14	0.271606	1.42264e-84	4.76227e-80
	NDUFV3	0.305074	1.86067e-84	6.22859e-80
	ACAD10	0.328531	2.93974e-84	9.84077e-80
	VWA8	0.470913	3.11513e-84	1.04279e-79
	FAM160B1	0.292022	5.14898e-84	1.72362e-79
	UBE2H	0.49024	5.85413e-84	1.95967e-79
	NNT	0.350026	8.13854e-83	2.72438e-78
	RP5-886K2.3	0.255178	1.30639e-82	4.37313e-78
	IFT81	0.274303	2.30193e-82	7.7057e-78
	CEP57L1	0.318721	2.73147e-82	9.14358e-78
	HSD17B4	0.361426	3.6905e-82	1.23539e-77
	RP11-72M17.1	0.367941	4.12993e-82	1.38249e-77
	AC004540.5	0.393871	7.1458e-82	2.39206e-77
	DDHD2	0.266698	1.1696e-81	3.91525e-77
	RP11-68I3.2	0.320478	7.75391e-81	2.59562e-76
	RP11-445H22.4	0.366819	8.2693e-81	2.76815e-76
	CREB3L2	0.35334	1.22569e-80	4.10301e-76
	ECHDC1	0.397933	1.24932e-80	4.1821e-76
	EPHA4	0.279518	1.5605e-80	5.22379e-76
	ANKDD1A	0.350528	4.10624e-80	1.37456e-75
	CRK	0.359564	5.35019e-80	1.79097e-75
	FAM126B	0.420583	5.86874e-80	1.96456e-75
	GABPB2	0.265706	6.43789e-80	2.15508e-75
	PGRMC2	0.260593	1.18902e-79	3.98023e-75
	USP45	0.328509	1.46422e-79	4.90147e-75
	CAPN7	0.379082	1.7359e-79	5.81091e-75
	HLCS	0.260507	1.9792e-79	6.62537e-75
	SREBF1	0.369102	3.0249e-79	1.01259e-74
	CFLAR	0.539775	4.65658e-79	1.55879e-74
	PQLC1	0.263111	5.49526e-79	1.83954e-74
	MBNL2	0.542787	9.04082e-79	3.02642e-74
	DOCK11	0.637048	2.31993e-78	7.76595e-74
	ATL2	0.290644	8.23096e-78	2.75531e-73
	PAAF1	0.267545	9.41516e-78	3.15172e-73
	RMND1	0.265083	9.66306e-78	3.23471e-73
	ULK4	0.559882	3.51876e-77	1.17791e-72
	C9orf84	0.330718	4.33068e-77	1.44969e-72
	OSBPL9	0.43512	1.35033e-76	4.52023e-72
	PIM3	0.292531	3.56145e-76	1.1922e-71
	AGBL3	0.267453	5.31406e-76	1.77888e-71
	ANKRD26	0.277594	5.38159e-75	1.80149e-70
	NQO2	0.252247	6.81859e-75	2.28252e-70
	LRRC8B	0.26016	1.22765e-74	4.10956e-70
	UQCC1	0.262386	3.99267e-74	1.33655e-69
	EZH1	0.261736	2.94658e-73	9.86369e-69
	BMPER	0.250798	8.86491e-73	2.96753e-68
	USP49	0.261679	9.59746e-73	3.21275e-68
	RILPL1	0.250667	1.20288e-72	4.02666e-68
	RPAP2	0.28384	2.1e-72	7.02976e-68
	METAP1D	0.260865	9.56348e-72	3.20137e-67
	ORMDL1	0.267645	1.12288e-71	3.75885e-67
	ZFAND6	0.397882	1.46015e-71	4.88784e-67
	SCML1	0.278478	4.6108e-71	1.54347e-66
	AC007566.10	0.294255	7.45502e-71	2.49557e-66
	EHD2	0.281528	1.48226e-70	4.96187e-66
	PPM1B	0.302184	3.47025e-70	1.16167e-65
	HIF1A-AS2	0.487311	3.55929e-70	1.19147e-65
	ST7L	0.262267	6.17525e-70	2.06716e-65
	HMGB1	0.323207	1.04046e-69	3.48294e-65
	PIP5K1A	0.257287	1.08982e-69	3.64819e-65
	LARP1B	0.318792	1.33142e-69	4.45692e-65
	TBC1D2B	0.307069	2.24162e-69	7.50383e-65
	ISPD	0.278412	4.63927e-69	1.553e-64
	RAD52	0.272508	5.44824e-69	1.8238e-64
	TSC22D2	0.289306	5.86762e-69	1.96419e-64
	APPBP2	0.302002	7.1082e-69	2.37947e-64
	FAM222B	0.254551	9.21412e-69	3.08443e-64
	RP11-1H15.2	0.294806	1.57706e-68	5.27922e-64
	PCCA	0.437007	1.99308e-67	6.67183e-63
	BMP1	0.255638	2.87102e-67	9.61075e-63
	GFPT1	0.28321	1.22718e-66	4.10799e-62
	TTC23	0.299552	3.47695e-66	1.16391e-61
	SHPRH	0.349665	3.50338e-66	1.17276e-61
	KLHDC10	0.305993	1.45979e-65	4.88666e-61
	ATP2C1	0.341134	1.50255e-65	5.02979e-61
	ZNF189	0.271743	1.5833e-65	5.30009e-61
	PPFIA1	0.341732	1.72322e-65	5.76848e-61
	RP11-418J17.1	0.280292	2.51035e-65	8.40339e-61
	SMURF1	0.310426	9.45226e-65	3.16414e-60
	COX15	0.260358	2.25096e-64	7.53507e-60
	RP1-102H19.8	0.287975	1.33404e-63	4.46569e-59
	ESYT2	0.383567	2.04806e-63	6.85589e-59
	B4GALT5	0.272917	2.55632e-63	8.55729e-59
	CCNYL1	0.296166	2.93154e-63	9.81332e-59
	LINC00486	0.319985	5.31765e-63	1.78008e-58
	ANO10	0.258487	2.08532e-62	6.98061e-58
	FAM19A2	0.324699	8.28239e-62	2.77253e-57
	ATP10A	0.300294	1.11387e-60	3.72869e-56
	ZNF462	0.265494	1.31569e-60	4.40429e-56
	RP11-417F21.1	0.255434	5.79422e-60	1.93961e-55
	RTN4	0.500649	5.5088e-59	1.84407e-54
	GNG12-AS1	0.353113	1.73236e-58	5.79908e-54
	FILIP1L	0.276763	1.36829e-57	4.58036e-53
	STAT5B	0.256551	2.16527e-57	7.24826e-53
	KIAA0232	0.260957	2.87136e-57	9.61187e-53
	TBCK	0.26233	1.02161e-56	3.41985e-52
	THRAP3	0.301394	1.14685e-56	3.83908e-52
	ATXN2	0.367026	2.29596e-56	7.68573e-52
	TTC3	0.329507	2.5332e-53	8.47989e-49
	EP400NL	0.262014	1.50454e-52	5.03646e-48
	SQSTM1	0.275103	4.92595e-51	1.64896e-46
	PNISR	0.252595	1.0151e-37	3.39805e-33
	GOLGA4	0.270749	9.14883e-35	3.06257e-30
	MYCBP2	0.317693	3.23798e-23	1.08391e-18
ASPC	DCLK1	4.24513	<2.23E−308	<2.23E−308
	NEGR1	4.11162	<2.23E−308	<2.23E−308
	LAMA2	4.07135	<2.23E−308	<2.23E−308
	ROBO2	3.50107	<2.23E−308	<2.23E−308
	NOVA1	3.41726	<2.23E−308	<2.23E−308
	FBN1	3.35613	<2.23E−308	<2.23E−308
	RP11-138I17.1	3.29213	<2.23E−308	<2.23E−308
	BICC1	2.93852	<2.23E−308	<2.23E−308
	KAZN	2.84046	<2.23E−308	<2.23E−308
	COL1A1	2.82167	<2.23E−308	<2.23E−308
	COL1A2	2.81465	<2.23E−308	<2.23E−308
	DCN	2.71138	<2.23E−308	<2.23E−308
	ABI3BP	2.47775	<2.23E−308	<2.23E−308
	ADAMTSL1	2.43983	<2.23E−308	<2.23E−308
	SH3PXD2B	2.43861	<2.23E−308	<2.23E−308
	MEG3	2.38767	<2.23E−308	<2.23E−308
	CCDC80	2.3691	<2.23E−308	<2.23E−308
	PTGIS	2.33399	<2.23E−308	<2.23E−308
	ANK2	2.27198	<2.23E−308	<2.23E−308
	FBLN1	2.24359	<2.23E−308	<2.23E−308
	KCNT2	2.12443	<2.23E−308	<2.23E−308
	SCARA5	2.09902	<2.23E−308	<2.23E−308
	ABCA9	2.08911	<2.23E−308	<2.23E−308
	RORA	2.07391	<2.23E−308	<2.23E−308
	VIT	2.01193	<2.23E−308	<2.23E−308
	MRC2	1.96678	<2.23E−308	<2.23E−308
	CHL1	1.96472	<2.23E−308	<2.23E−308
	FBLN2	1.88461	<2.23E−308	<2.23E−308
	GFPT2	1.87132	<2.23E−308	<2.23E−308
	GPR133	1.77826	<2.23E−308	<2.23E−308
	MEG8	1.76697	<2.23E−308	<2.23E−308
	ANTXR1	1.71086	<2.23E−308	<2.23E−308
	ADAM33	1.70347	<2.23E−308	<2.23E−308
	PODN	1.64889	<2.23E−308	<2.23E−308
	PDZRN4	3.83743	3.59969e-304	1.205e-299
	CDON	1.84174	7.6406e-298	2.55769e-293
	SPOCK1	1.82171	1.19496e-295	4.00012e-291
	PPL	1.7985	2.92464e-293	9.79024e-289
	CFH	2.41887	4.04756e-283	1.35492e-278
	ABCA10	2.38872	3.73632e-282	1.25073e-277
	PAK3	1.64479	3.0014e-276	1.00472e-271
	MFAP5	2.24686	3.7575e-265	1.25782e-260
	SULF1	1.50122	2.52134e-264	8.44019e-260
	ZFHX4	1.73235	3.22529e-264	1.07966e-259
	UST	1.8578	4.1498e-263	1.38914e-258
	COL3A1	2.09524	4.60335e-261	1.54097e-256
	FGF7	1.63307	9.64842e-257	3.22981e-252
	VCAN	1.93979	2.35655e-252	7.88856e-248
	RP11-38H17.1	1.70387	1.23651e-251	4.13923e-247
	LPAR1	1.69483	3.90483e-251	1.30714e-246
	AXL	1.66116	1.01707e-249	3.40465e-245
	CDH11	1.4866	1.88358e-248	6.30528e-244
	GSN	1.68905	2.66786e-243	8.93066e-239
	SOBP	1.59876	3.3869e-243	1.13376e-238
	ADAMTS5	2.03291	1.0421e-240	3.48843e-236
	WBSCR17	2.09696	1.75458e-238	5.87346e-234
	MMP2	1.68929	6.55495e-230	2.19427e-225
	FSTL1	1.95848	1.44049e-227	4.82205e-223
	NOX4	2.16739	2.589e-226	8.66667e-222
	C3	1.92229	2.26407e-225	7.57897e-221
	AUTS2	1.37407	6.22171e-225	2.08272e-220
	TTC28	1.55018	7.16887e-222	2.39978e-217
	COL12A1	1.84794	1.32e-213	4.4187e-209
	C1R	1.3592	9.25123e-212	3.09685e-207
	REV3L	1.68567	4.20977e-209	1.40922e-204
	PRICKLE1	1.84851	9.3554e-207	3.13172e-202
	PPAP2B	1.69468	3.41868e-204	1.1444e-199
	PTPRD	1.41479	1.1088e-202	3.7117e-198
	HTRA3	1.3884	1.41349e-198	4.73167e-194
	AEBP1	1.16617	1.94895e-195	6.52411e-191
	KCND2	2.50181	6.88946e-193	2.30625e-188
	USP53	1.72768	1.25463e-192	4.19987e-188
	DST	1.61797	1.09079e-189	3.65142e-185
	ITGA11	1.41599	5.35446e-185	1.79241e-180
	LRIG3	1.29525	1.89654e-184	6.34867e-180
	CFD	1.53871	5.45539e-184	1.82619e-179
	PLEKHA5	1.55931	7.30708e-182	2.44604e-177
	FLRT2	1.70355	3.61036e-181	1.20857e-176
	ARHGEF10	1.44549	6.8776e-181	2.30228e-176
	PCOLCE	1.00608	1.90887e-180	6.38994e-176
	GULP1	1.39733	4.87442e-175	1.63171e-170
	CACNB4	1.40586	1.16452e-173	3.89822e-169
	THBS2	1.08634	1.13183e-171	3.7888e-167
	CAB39L	1.37405	2.23221e-171	7.47234e-167
	OPHN1	1.50341	2.8898e-171	9.67361e-167
	C1orf21	1.24906	2.00495e-170	6.71157e-166
	COL16A1	1.01085	4.31678e-169	1.44504e-164
	PI16	1.33639	2.49191e-166	8.34166e-162
	EVC2	1.10768	6.372e-166	2.13303e-161
	ZEB1-AS1	1.18733	2.99557e-158	1.00277e-153
	FBLN5	1.22105	5.59207e-158	1.87194e-153
	WISP2	1.49825	1.49421e-156	5.00188e-152
	RP11-572C15.6	1.17642	1.92838e-156	6.45525e-152
	CILP	1.1127	6.34742e-153	2.1248e-148
	IGFBP6	1.45019	1.58685e-151	5.31196e-147
	RECK	1.28543	1.29453e-150	4.33344e-146
	FGFR1	1.26736	7.73421e-147	2.58903e-142
	ASAP3	1.05413	5.86399e-145	1.96297e-140
	MFAP4	1.07536	9.59803e-142	3.21294e-137
	TENM1	1.27961	2.18449e-140	7.31258e-136
	UAP1	1.32428	3.72063e-138	1.24548e-133
	ACKR3	1.39414	1.29832e-135	4.34614e-131
	LUM	1.09493	7.08939e-134	2.37317e-129
	CREB5	1.86156	2.5437e-133	8.51502e-129
	C1QTNF7	1.25666	4.46358e-133	1.49418e-128
	TRIO	1.48372	3.84522e-130	1.28719e-125
	ROR1	1.46072	2.028e-129	6.78873e-125
	RP11-39M21.1	1.14602	1.23448e-128	4.13243e-124
	AHI1	1.18209	1.54563e-125	5.174e-121
	PLAGL1	1.33867	1.4428e-123	4.82978e-119
	SERPING1	1.13203	5.14933e-123	1.72374e-118
	CD248	1.12201	1.95472e-122	6.54343e-118
	OSMR	1.04052	1.93574e-118	6.4799e-114
	MGP	1.46077	2.00777e-118	6.72103e-114
	RP11-192P3.5	1.07973	2.98725e-118	9.9998e-114
	LRP6	1.02772	2.12813e-115	7.12393e-111
	STK3	1.0881	5.4974e-114	1.84025e-109
	PLAC9	1.09449	5.46076e-111	1.82799e-106
	FN1	1.27767	2.46015e-109	8.23535e-105
	FAM114A1	1.10102	1.44749e-105	4.84548e-101
	CPE	1.02039	1.12873e-104	3.77842e-100
	SRPX	1.19718	7.08519e-102	2.37177e-97
	TRIP10	0.963172	2.0083e-95	6.7228e-91
	EPN2	0.975666	4.26193e-94	1.42668e-89
	CD55	1.34338	5.79211e-94	1.93891e-89
	GPSM2	1.03838	2.0963e-93	7.01736e-89
	PLA2R1	0.94165	6.32125e-93	2.11604e-88
	JAG1	1.07307	1.23575e-92	4.13667e-88
	SERPINF1	0.943608	1.67679e-88	5.61306e-84
	TRPC1	0.942367	1.05065e-87	3.51705e-83
	UGGT2	1.01915	1.98535e-86	6.64596e-82
	PDGFD	1.1649	2.87654e-86	9.62921e-82
	MAGI3	1.02178	5.77635e-86	1.93363e-81
	APOD	1.46486	6.85e-85	2.29304e-80
	CYBRD1	0.969954	2.68784e-84	8.99756e-80
	RASSF8	1.03341	7.16638e-82	2.39895e-77
	NIPAL2	1.01446	1.85102e-78	6.19629e-74
	SPATA6	1.01269	2.24805e-77	7.52534e-73
	LAMB2	0.739016	4.2564e-77	1.42483e-72
	SGCD	0.807589	1.00976e-75	3.38017e-71
	LTBP2	0.987883	3.74928e-75	1.25507e-70
	CXCL14	1.29501	1.01359e-73	3.39299e-69
	PAM	0.847409	1.36452e-70	4.56774e-66
	MYO9A	0.820209	9.51835e-67	3.18627e-62
	SMAD3	0.876302	6.14511e-66	2.05708e-61
	PRKCE	0.814059	1.9114e-62	6.39842e-58
	LTBP3	0.64176	3.20079e-60	1.07146e-55
	TULP3	0.803195	3.8872e-60	1.30124e-55
	PRG4	1.39088	4.63352e-60	1.55107e-55
	ST3GAL5	0.905727	5.55019e-60	1.85793e-55
	SMIM14	0.960965	1.69034e-59	5.65841e-55
	WARS2	0.814994	4.89304e-58	1.63794e-53
	SDC2	0.757708	1.88464e-57	6.30882e-53
	CTSK	0.674646	6.52947e-56	2.18574e-51
	TRAM2	0.681257	7.32239e-53	2.45117e-48
	UPF3A	0.774623	8.70406e-53	2.91368e-48
	ANGPTL2	0.724467	3.71238e-52	1.24272e-47
	ZCCHC24	0.812102	5.94759e-52	1.99096e-47
	SSBP2	0.729045	1.75416e-51	5.87207e-47
	ARHGAP12	0.801398	1.17936e-49	3.9479e-45
	CXCL12	0.763726	1.9804e-49	6.62938e-45
	DSE	0.846498	1.07286e-47	3.59141e-43
	CLU	0.890724	7.98311e-46	2.67235e-41
	ANKRD36C	1.00567	1.51965e-45	5.08703e-41
	ADAMTS6	1.29178	3.51853e-45	1.17783e-40
	SMG6	0.777778	3.75116e-45	1.2557e-40
	PHLPP1	0.840967	4.89014e-44	1.63698e-39
	LEPR	0.84155	1.22995e-43	4.11726e-39
	LAPTM4A	0.5863	2.81243e-42	9.41461e-38
	SPTAN1	0.674972	1.52368e-41	5.10053e-37
	SETD7	0.714817	4.71942e-41	1.57983e-36
	IL6ST	0.648731	1.35833e-39	4.54702e-35
	CDC42BPB	0.691043	1.88469e-39	6.30898e-35
	ZHX2	0.583539	4.23297e-39	1.41699e-34
	DCBLD2	0.651947	5.56337e-39	1.86234e-34
	STAG1	0.492577	5.27111e-38	1.7645e-33
	TASP1	0.620189	7.4484e-38	2.49335e-33
	ADCY9	0.501944	1.15474e-37	3.86549e-33
	TRAF3IP2-AS1	0.740444	2.33782e-37	7.82586e-33
	C1RL	0.640923	7.02875e-37	2.35287e-32
	HDAC4	0.585577	4.44877e-36	1.48923e-31
	SUN1	0.628134	7.62377e-36	2.55206e-31
	ZNF638	0.503449	8.79437e-36	2.94392e-31
	LINC00969	0.642303	1.91805e-35	6.42067e-31
	ANTXR2	0.627601	3.64038e-35	1.21862e-30
	UBE2E3	0.654073	7.17467e-35	2.40172e-30
	KCTD3	0.667256	7.35565e-34	2.4623e-29
	KLF9	0.580089	2.02108e-33	6.76557e-29
	ZC2HC1A	0.632198	2.22603e-33	7.45164e-29
	DLGAP4	0.635137	3.74097e-33	1.25229e-28
	S100A10	0.535637	5.61846e-33	1.88078e-28
	KIFAP3	0.545599	1.00654e-32	3.36938e-28
	SEC24D	0.585085	7.12427e-32	2.38485e-27
	NF1	0.54815	1.21335e-31	4.06167e-27
	WDR27	0.648287	1.89465e-31	6.34233e-27
	PIK3R1	0.67858	4.72845e-31	1.58285e-26
	SAMD4B	0.590186	8.87958e-31	2.97244e-26
	ZNF618	0.548093	9.19192e-31	3.077e-26
	ANKRD36	0.577316	1.01251e-30	3.38936e-26
	DSTN	0.517683	1.41277e-29	4.72926e-25
	C16orf45	0.677697	7.32637e-29	2.4525e-24
	RNF24	0.752108	6.90249e-28	2.31061e-23
	FAM126A	0.514595	9.13384e-27	3.05755e-22
	CALU	0.490651	1.04275e-26	3.4906e-22
	RFTN1	0.531577	1.22146e-26	4.08882e-22
	TPT1-AS1	0.521935	3.48448e-26	1.16643e-21
	TTC7A	0.530002	5.83624e-26	1.95368e-21
	PTBP2	0.589108	1.08713e-25	3.63918e-21
	CD81	0.511086	6.22785e-25	2.08477e-20
	FTO	0.444897	5.12776e-24	1.71652e-19
	IL16	0.727101	7.37011e-24	2.46715e-19
	CHPT1	0.579329	1.00591e-23	3.36727e-19
	BBS9	0.478031	2.70116e-21	9.04213e-17
	C5orf42	0.504475	4.28594e-21	1.43472e-16
	RALGAPA1	0.384157	1.43115e-20	4.79079e-16
	GPC3	0.764751	3.56566e-20	1.1936e-15
	SPG20	0.514267	3.72418e-20	1.24667e-15
	C11orf49	0.371805	3.8693e-20	1.29525e-15
	S100A6	0.416038	4.59044e-20	1.53665e-15
	ZNF83	0.454513	9.13817e-20	3.059e-15
	CAMSAP2	0.523562	1.08918e-19	3.64604e-15
	MKL1	0.45692	1.13875e-19	3.81196e-15
	RRBP1	0.375202	3.18304e-19	1.06552e-14
	ARNT	0.504487	2.26962e-18	7.59756e-14
	AGL	0.477709	3.18494e-17	1.06616e-12
	PTPRA	0.332834	4.72161e-17	1.58056e-12
	ANXA2	0.363745	8.5186e-17	2.8516e-12
	ODF2L	0.410468	9.8612e-17	3.30104e-12
	FOCAD	0.476732	1.64555e-16	5.50848e-12
	HIBADH	0.538572	4.95711e-16	1.65939e-11
	TSC22D1	0.339895	6.79967e-16	2.27619e-11
	NEK1	0.425166	7.1114e-16	2.38054e-11
	USP9Y	0.422216	8.41345e-16	2.8164e-11
	RAB28	0.396714	1.7202e-15	5.75835e-11
	ATXN3	0.398956	1.87274e-15	6.26901e-11
	CCNL2	0.420217	3.19169e-15	1.06842e-10
	DTWD1	0.439958	6.02787e-15	2.01783e-10
	EDEM2	0.352406	7.08633e-15	2.37215e-10
	SLC25A12	0.380965	3.22514e-14	1.07961e-09
	PRKD3	0.324457	4.43793e-14	1.4856e-09
	UHRF1BP1L	0.383962	5.50151e-14	1.84163e-09
	ERC1	0.337139	1.29268e-13	4.32724e-09
	SRSF11	0.294657	2.32084e-13	7.76902e-09
	HIVEP1	0.331854	4.02062e-12	1.3459e-07
	ATL3	0.400874	4.46901e-12	1.496e-07
	PHF14	0.294903	1.13668e-11	3.80502e-07
	TBC1D19	0.273609	1.18941e-11	3.98156e-07
	NCOA7	0.335164	1.28432e-11	4.29926e-07
	LINC01004	0.329139	2.37099e-11	7.93687e-07
	AVL9	0.319148	2.52641e-11	8.45716e-07
	MAP3K4	0.27245	4.82225e-11	1.61425e-06
	NPHP3	0.382245	4.86423e-11	1.6283e-06
	FAM35A	0.395331	7.95034e-11	2.66138e-06
	MTMR3	0.317255	9.41055e-11	3.15018e-06
	VPS13B	0.255398	1.08938e-10	3.6467e-06
	ANKAR	0.347079	1.33916e-10	4.48285e-06
	HGSNAT	0.330713	1.52108e-10	5.09183e-06
	CSNK1G3	0.318687	2.6107e-10	8.73933e-06
	HNRNPR	0.278179	3.66343e-10	1.22633e-05
	NCOR2	0.289697	3.99527e-10	1.33742e-05
	SPAG9	0.275229	4.82468e-10	1.61506e-05
	TERF2IP	0.327499	1.17597e-09	3.93657e-05
	ZNF280D	0.297084	1.68682e-09	5.64662e-05
	FOXN3	0.303946	1.78154e-09	5.96371e-05
	MAP4K5	0.308743	2.50687e-09	8.39175e-05
	ACVR2A	0.320423	2.60416e-09	8.71744e-05
	CLIP1	0.324732	2.72464e-09	9.12073e-05
	WRN	0.344348	2.83491e-09	9.48987e-05
	GLUD1	0.28987	3.88337e-09	0.000129996
	KIAA1328	0.285308	4.74322e-09	0.000158779
	GALNT10	0.362674	5.06016e-09	0.000169389
	ACVR1	0.258427	5.26918e-09	0.000176386
	SMC5	0.262495	6.18052e-09	0.000206893
	AHNAK	0.2627	7.4196e-09	0.000248371
	STK24	0.322044	9.26783e-09	0.000310241
	ITGAV	0.265465	9.49997e-09	0.000318012
	RB1CC1	0.285825	1.13125e-08	0.000378685
	RAB3GAP1	0.311552	1.63096e-08	0.000545964
	RUFY2	0.267608	1.87789e-08	0.000628623
	SCP2	0.367404	3.96346e-08	0.00132677
	DYNC1H1	0.279962	4.23266e-08	0.00141688
	ARFIP1	0.26589	7.74553e-08	0.00259282
	HNRNPDL	0.294016	8.48052e-08	0.00283885
	TTLL5	0.336809	9.11401e-08	0.00305091
	STAT6	0.284764	1.36258e-07	0.00456122
	PMM2	0.278609	4.82915e-07	0.0161656
	NDFIP1	0.314237	9.28747e-07	0.0310898
	PPP2R2A	0.276397	1.02452e-06	0.0342959
	REEP3	0.264448	1.32485e-06	0.0443493
B	FCRL1	3.56519	<2.23E−308	<2.23E−308
	MS4A1	3.2833	<2.23E−308	<2.23E−308
	FAM129C	2.73255	1.26659e-294	4.23992e-290
	PAX5	2.93594	1.24797e-285	4.17759e-281
	BLK	3.37709	6.15746e-283	2.06121e-278
	COL19A1	2.287	4.46752e-178	1.4955e-173
	CTD-2509G16.5	2.09941	1.04605e-96	3.50166e-92
	RALGPS2	3.96801	2.94451e-82	9.85675e-78
	CNR2	1.81578	1.79702e-70	6.01551e-66
	BTLA	1.45264	1.42664e-61	4.77569e-57
	CD22	2.30858	3.78623e-60	1.26744e-55
	TMEM156	2.144	7.39316e-47	2.47486e-42
	E2F5	1.4994	2.26802e-44	7.59221e-40
	SEL1L3	2.75485	1.50041e-39	5.02261e-35
	TPD52	2.53035	5.00776e-35	1.67635e-30
	SP140	2.06221	2.17433e-31	7.27857e-27
	IFNG-AS1	2.23168	3.2573e-31	1.09038e-26
	STRBP	2.52722	2.38083e-26	7.96982e-22
	BACH2	3.3208	4.19286e-26	1.40356e-21
	PIP5K1B	2.34328	2.99102e-23	1.00124e-18
	ATP2A3	1.51188	1.12733e-22	3.77372e-18
	HSH2D	1.5609	3.54071e-18	1.18525e-13
	EAF2	1.72384	1.07364e-17	3.59401e-13
	CTD-2207O23.3	1.52237	5.89894e-17	1.97467e-12
	HVCN1	1.70163	4.72368e-16	1.58125e-11
	KCNQ5	1.72589	1.02897e-11	3.44447e-07
	KHDRBS2	1.42652	2.03657e-11	6.81743e-07
	RHBDF2	1.42211	2.1686e-10	7.25937e-06
	LY86	1.47358	4.47522e-09	0.000149808
	PPM1K	1.29167	1.98809e-08	0.000665515
	TFEB	1.27737	2.16995e-08	0.00072639
	DGKD	1.37257	4.47236e-07	0.0149712
	ZCCHC7	1.48774	1.04916e-06	0.0351207
Endothelial	MECOM	4.50597	<2.23E−308	<2.23E−308
	ELTD1	3.46523	<2.23E−308	<2.23E−308
	CYYR1	2.82683	<2.23E−308	<2.23E−308
	BMP6	2.71315	2.07304e-298	6.9395e-294
	CCDC178	2.06556	2.90425e-243	9.72197e-239
	CDH5	1.73644	1.27115e-219	4.25518e-215
	FLT1	2.20927	1.73373e-213	5.80366e-209
	MEOX1	1.76071	1.39628e-206	4.67405e-202
	CADM2	4.44102	1.0953e-196	3.66651e-192
	MCF2L	1.67149	2.23708e-183	7.48861e-179
	CA4	1.66955	2.95974e-177	9.90774e-173
	NEURL1B	1.47153	1.00327e-175	3.35843e-171
	PIK3R3	3.05978	2.1131e-174	7.07359e-170
	ADAMTS18	2.1579	2.05789e-168	6.8888e-164
	CD300LG	1.46309	1.38375e-159	4.63212e-155
	LAMA3	2.20357	2.35746e-150	7.89158e-146
	MMRN2	1.38316	3.22531e-139	1.07967e-134
	TPD52L1	1.8071	2.53787e-137	8.49551e-133
	PLVAP	1.67801	6.07779e-132	2.03454e-127
	DACH1	2.25269	1.76749e-125	5.91668e-121
	ANKRD29	1.51451	1.13721e-120	3.80681e-116
	SORBS2	2.3968	7.07136e-115	2.36714e-110
	JAM2	1.55034	1.86059e-114	6.22833e-110
	KIAA1462	1.79498	2.1012e-109	7.03376e-105
	AL035610.2	2.15919	4.23968e-99	1.41923e-94
	MET	1.61509	2.58062e-97	8.63862e-93
	MYRIP	2.25024	3.8481e-83	1.28815e-78
	LIMS2	1.46419	2.35225e-78	7.87417e-74
	CMTM8	1.72489	3.55621e-76	1.19044e-71
	GIPC2	1.4848	1.7756e-70	5.94382e-66
	LIFR	2.27664	1.77298e-69	5.93505e-65
	RBP7	1.88315	8.93943e-69	2.99247e-64
	SEMA3G	1.63117	1.09708e-66	3.67248e-62
	PDGFB	1.36122	3.46945e-62	1.1614e-57
	ENG	2.23169	4.33942e-61	1.45262e-56
	NRG2	1.83509	1.48548e-57	4.97265e-53
	TACR1	1.67559	2.39563e-51	8.01937e-47
	SGK223	1.90772	1.09718e-50	3.6728e-46
	GFOD1	1.93319	1.79332e-47	6.00314e-43
	SLC1A1	1.26397	7.25142e-40	2.42741e-35
	IFI27	1.09753	8.32139e-39	2.78559e-34
	ICA1	1.56028	1.45056e-35	4.85576e-31
	RNF220	1.50708	7.29403e-31	2.44168e-26
	PLXNA2	1.36799	4.08781e-28	1.36839e-23
	EVA1C	1.37018	1.32372e-27	4.43117e-23
	DNM3	1.38569	3.80076e-24	1.2723e-19
	CTNNBIP1	1.51151	7.95288e-23	2.66223e-18
	HIPK2	1.35536	5.25628e-22	1.75954e-17
	FBXO31	1.11574	5.20526e-21	1.74246e-16
	XAF1	1.17465	4.60597e-19	1.54185e-14
	KIAA0355	1.38411	1.41154e-16	4.72513e-12
	RANBP17	1.45302	1.02512e-15	3.4316e-11
	CTNND1	1.13056	1.91584e-15	6.41329e-11
	RIMKLB	1.44062	1.0447e-14	3.49712e-10
	ZNF114	1.10623	3.48921e-14	1.16801e-09
	KLHL5	1.23234	2.94688e-13	9.86469e-09
	GMDS	1.18252	4.73223e-13	1.58412e-08
	PRKD2	0.822497	7.01554e-13	2.34845e-08
	SEPW1	1.00602	1.04091e-12	3.48446e-08
	ATP2B4	1.09352	1.36084e-12	4.5554e-08
	CLIC4	1.11114	4.19699e-12	1.40494e-07
	CEP68	1.03796	5.71617e-12	1.91349e-07
	CPD	1.13272	1.17727e-11	3.94092e-07
	CRYBG3	0.936321	3.59335e-10	1.20288e-05
	YES1	0.846729	5.29619e-10	1.7729e-05
	FRYL	0.912613	8.72363e-10	2.92024e-05
	ATP8B1	1.08696	6.96533e-09	0.000233165
	CDR2	1.10121	7.69882e-09	0.000257718
	NOD1	0.796663	8.15922e-09	0.00027313
	FDPS	0.83549	5.62412e-08	0.00188267
	FIP1L1	0.938522	6.68465e-08	0.00223769
	WNK1	0.809071	1.89247e-07	0.00633504
	TBCD	0.896666	3.42244e-07	0.0114566
	MAP4K4	0.727591	4.32921e-07	0.014492
	RDX	0.957672	1.12338e-06	0.037605
HPC	SLCO5A1	3.47039	<2.23E−308	<2.23E−308
	IDO2	2.10691	<2.23E−308	<2.23E−308
	IDO1	1.65403	<2.23E−308	<2.23E−308
	FLT3	3.68442	1.10663e-219	3.70443e-215
	LAMP3	2.98357	1.4252e-186	4.77087e-182
	CLNK	4.01948	1.14873e-183	3.84538e-179
	CLEC9A	1.79701	4.49905e-178	1.50606e-173
	SLC24A4	2.23299	3.89017e-86	1.30223e-81
	DNASE1L3	1.56833	4.22651e-71	1.41482e-66
	BATF3	1.06035	6.16235e-63	2.06285e-58
	CBFA2T3	2.00017	1.59775e-58	5.34847e-54
	LINC00669	2.70085	7.26841e-54	2.4331e-49
	RP11-761N21.1	2.93795	1.13083e-53	3.78545e-49
	LGALS2	1.26778	3.99048e-46	1.33581e-41
	IRF8	2.72758	1.86712e-45	6.25019e-41
	RP11-212I21.2	1.12751	2.10237e-38	7.0377e-34
	SLAMF7	1.74018	2.07457e-31	6.94462e-27
	PHLDB3	0.982724	6.37603e-30	2.13437e-25
	MCOLN2	1.83921	4.26356e-28	1.42723e-23
	TRAF1	1.97297	7.65014e-26	2.56088e-21
	HLA-DQA1	1.87189	1.94627e-23	6.51513e-19
	CCR7	1.91938	6.36888e-23	2.13198e-18
	RASSF2	1.48998	1.19077e-22	3.98611e-18
	GPR157	1.30732	4.50742e-22	1.50886e-17
	ABCA7	1.33323	6.36661e-21	2.13122e-16
	ICAM1	1.48758	1.01499e-20	3.39768e-16
	RP11-505E24.2	1.09553	2.11193e-20	7.06968e-16
	RP11-356I2.4	1.45503	3.32771e-20	1.11395e-15
	EGLN3	1.40024	3.78122e-20	1.26576e-15
	BASP1	2.16702	4.26576e-20	1.42796e-15
	VAC14	1.97273	8.38342e-20	2.80635e-15
	TSPAN33	1.04749	1.41213e-18	4.7271e-14
	FAM60A	1.50933	2.15842e-18	7.22531e-14
	RELB	1.35852	3.41775e-17	1.14409e-12
	HLA-DQB1	1.26942	4.71345e-16	1.57783e-11
	SUB1	1.7486	1.85875e-15	6.22218e-11
	BTN2A2	0.645897	2.2597e-15	7.56435e-11
	AKAP6	1.58076	1.35147e-14	4.52406e-10
	CCDC126	1.39137	5.76132e-14	1.9286e-09
	ID2	1.48008	1.19394e-13	3.99671e-09
	ST3GAL2	1.64036	3.07148e-13	1.02818e-08
	SLC9A7	1.17461	1.85548e-12	6.21121e-08
	MBOAT2	1.03512	1.99372e-12	6.67397e-08
	IRF5	0.862961	6.33909e-12	2.12201e-07
	ETV3	1.47688	2.25404e-11	7.54541e-07
	ST18	1.25543	2.35275e-11	7.87582e-07
	VASH1	0.963914	4.95253e-11	1.65786e-06
	NSMAF	1.32843	5.21221e-11	1.74479e-06
	SNX3	1.60625	6.40543e-11	2.14422e-06
	SMCO4	0.993684	7.91728e-11	2.65031e-06
	HLA-DRA	1.41552	1.24592e-10	4.17071e-06
	POGLUT1	1.51528	2.76168e-10	9.24473e-06
	BCL2L11	0.772854	4.10286e-10	1.37343e-05
	KCND3	1.08847	4.67678e-10	1.56555e-05
	HLA-DPB1	1.37898	1.18062e-09	3.95213e-05
	HPS5	0.872554	1.29562e-09	4.33709e-05
	RNF19B	0.92247	2.05121e-09	6.86643e-05
	CTD-2020K17.1	1.37257	5.25186e-09	0.000175806
	HLA-DPA1	0.768902	7.89423e-09	0.000264259
	PDCD1LG2	1.2154	9.19546e-09	0.000307818
	MYEF2	0.681147	9.79338e-09	0.000327833
	HOMER2	0.676026	1.02481e-08	0.000343056
	N4BP2	0.947757	1.13102e-08	0.00037861
	ANPEP	1.16179	1.24241e-08	0.000415898
	RP3-399L15.3	0.75863	1.61807e-08	0.000541649
	NR1H2	0.916091	2.23813e-08	0.000749215
	GSTP1	1.11272	3.31359e-08	0.00110922
	ANKRD33B	1.56117	3.63598e-08	0.00121714
	TTYH2	0.653728	5.43226e-08	0.00181845
	ABTB2	1.80243	6.85097e-08	0.00229336
	CD83	1.86859	6.91863e-08	0.00231601
	HTT	1.06203	9.17031e-08	0.00306976
	SAMD12	0.884067	9.75734e-08	0.00326627
	KCNK6	1.07473	2.02803e-07	0.00678884
	CCDC88B	0.62543	2.17975e-07	0.00729672
	CPNE3	1.21792	2.58536e-07	0.00865449
	DBNL	0.795106	2.67359e-07	0.00894985
	TTF2	1.04059	2.80009e-07	0.00937329
	CDKL5	1.05154	3.68661e-07	0.0123409
	NUB1	1.36825	4.11424e-07	0.0137724
	CTB-179K24.3	0.524619	6.35979e-07	0.0212894
	MED12L	0.944655	1.08858e-06	0.0364404
	FAM160A2	0.968151	1.26128e-06	0.0422213
	GDI2	1.08834	1.31269e-06	0.0439424
	ARHGAP11B	1.053	1.45746e-06	0.0487886
LymphEndo	PKHD1L1	5.14169	<2.23E−308	<2.23E−308
	MMRN1	5.06768	<2.23E−308	<2.23E−308
	GPM6A	4.01308	<2.23E−308	<2.23E−308
	TFF3	2.83166	<2.23E−308	<2.23E−308
	RP11-776H12.1	2.43803	<2.23E−308	<2.23E−308
	SCN3B	1.92502	<2.23E−308	<2.23E−308
	PROX1	2.80629	6.58127e-285	2.20308e-280
	SCNN1B	2.58568	1.70998e-267	5.72415e-263
	PROX1-AS1	1.83765	6.71915e-247	2.24924e-242
	ART4	2.00645	5.76462e-239	1.92971e-234
	RELN	4.53227	2.78139e-231	9.31071e-227
	PARD6G	2.78922	3.18731e-214	1.06695e-209
	NR2F1	2.55733	4.54518e-211	1.5215e-206
	TLL1	3.70343	7.41525e-211	2.48226e-206
	CCL21	5.51678	2.81427e-204	9.42077e-200
	FLT4	1.47128	1.56389e-182	5.23512e-178
	RP11-436K8.1	1.97482	6.54235e-163	2.19005e-158
	RHAG	0.968978	1.0085e-159	3.37597e-155
	PIK3C2G	2.23762	9.83478e-140	3.29219e-135
	NRG3	2.90289	3.72249e-136	1.24611e-131
	KBTBD11	1.54936	1.40823e-128	4.71407e-124
	TBX1	2.7855	4.34693e-127	1.45514e-122
	FAM189A2	1.85763	2.93807e-125	9.83518e-121
	DKK3	1.88896	3.01972e-122	1.01085e-117
	FAM155A	2.97711	4.46867e-115	1.49589e-110
	REEP1	1.12008	5.06355e-113	1.69502e-108
	KLHL14	0.749981	5.60193e-113	1.87525e-108
	ITGB4	1.40192	9.75463e-113	3.26536e-108
	ECSCR	1.17415	3.16793e-112	1.06046e-107
	RP11-554D15.1	4.5644	1.2511e-111	4.18805e-107
	EFCC1	1.02221	2.64112e-109	8.84115e-105
	TM4SF1	1.78098	1.22693e-106	4.10716e-102
	AC139100.3	0.996524	1.95932e-106	6.55882e-102
	AC079305.11	0.621116	3.31483e-106	1.10964e-101
	ABCA4	1.29154	3.42961e-101	1.14806e-96
	MYCT1	1.18256	6.66012e-99	2.22947e-94
	SDPR	2.05862	9.50364e-97	3.18134e-92
	DSP	0.536929	1.4225e-95	4.76182e-91
	PIEZO2	3.32353	3.74272e-90	1.25288e-85
	THSD4	2.75756	2.74725e-84	9.19642e-80
	RP11-554D15.3	1.31036	2.90043e-81	9.70917e-77
	DNAJC18	2.45685	4.81013e-77	1.61019e-72
	UNC5B	1.19737	1.08979e-74	3.64808e-70
	CNKSR3	2.99013	1.12847e-72	3.77754e-68
	STAB2	1.78422	1.70352e-72	5.70253e-68
	KLHL4	2.36459	3.8335e-67	1.28326e-62
	ARL4A	1.72696	6.89475e-66	2.30802e-61
	C6orf141	0.818851	7.36364e-66	2.46498e-61
	THBD	1.24402	6.41362e-64	2.14696e-59
	RP11-115D19.1	1.03775	9.18731e-62	3.07545e-57
	NALCN	2.2768	8.38225e-61	2.80596e-56
	LRRC1	1.93473	2.44697e-58	8.19124e-54
	SV2B	1.97061	8.26116e-58	2.76542e-53
	PGM5	1.58435	6.1929e-57	2.07307e-52
	DYSF	1.85829	7.57169e-55	2.53462e-50
	EPHB4	0.862084	1.69083e-52	5.66006e-48
	CNTNAP3	0.871844	1.38072e-51	4.62195e-47
	SPHK1	0.953374	3.36537e-50	1.12656e-45
	ERICH1-AS1	1.16371	1.00401e-49	3.36092e-45
	RP11-430B1.2	0.95249	1.0447e-48	3.49713e-44
	EFNA1	0.619101	1.36223e-48	4.56007e-44
	PALD1	2.01314	3.42007e-46	1.14487e-41
	KCNN3	1.0788	1.89603e-45	6.34696e-41
	FAM43A	1.16958	1.69031e-40	5.65833e-36
	CTC-236F12.4	0.616573	2.24964e-39	7.53065e-35
	MPP7	2.71806	3.05425e-38	1.02241e-33
	RASSF9	1.53844	5.14718e-37	1.72302e-32
	KLHL3	1.62793	6.46444e-35	2.16397e-30
	ARHGEF15	0.601419	3.10981e-34	1.04101e-29
	SLC38A4	1.50567	6.86854e-34	2.29925e-29
	FSCN1	1.12259	4.5081e-33	1.50909e-28
	HS3ST2	1.47941	2.09907e-32	7.02662e-28
	RAI14	2.4917	2.78903e-32	9.33628e-28
	SH3BGRL2	1.41749	6.37845e-32	2.13518e-27
	EYA1	1.22978	1.19011e-31	3.9839e-27
	EDNRB	0.817132	1.07954e-29	3.61377e-25
	ARAP3	1.08772	1.87505e-29	6.27673e-25
	PPP1R13L	0.970852	3.92345e-26	1.31337e-21
	PRKAA2	1.20462	1.50879e-25	5.05068e-21
	CUBN	1.68475	5.21117e-25	1.74444e-20
	SPATA6L	1.28265	5.60341e-25	1.87574e-20
	RAMP2	1.52106	1.30515e-24	4.36897e-20
	DYNC1I1	2.54246	1.43135e-24	4.79146e-20
	TMEM255B	0.654817	2.29778e-24	7.69181e-20
	RP11-222A11.1	1.639	3.08299e-24	1.03203e-19
	KIAA1456	1.38581	7.58983e-24	2.5407e-19
	NTN1	2.34162	1.00035e-23	3.34867e-19
	PCSK6	1.55391	1.01761e-23	3.40646e-19
	BAALC	1.06062	1.18221e-23	3.95744e-19
	NMNAT2	0.764564	1.28774e-23	4.31071e-19
	CELSR1	1.12098	4.97422e-22	1.66512e-17
	TSPAN5	1.95671	5.12028e-22	1.71401e-17
	AC017048.4	0.825634	7.98327e-22	2.6724e-17
	CATSPERB	1.65834	9.92958e-21	3.32393e-16
	KIF3C	0.596194	1.87975e-20	6.29245e-16
	SMAD9	1.16725	2.29028e-20	7.66672e-16
	PEAR1	0.759073	2.73739e-20	9.16341e-16
	LTBP1	1.69269	3.18564e-20	1.06639e-15
	KIAA1522	1.24413	9.16524e-20	3.06806e-15
	B3GNT5	0.764708	1.85277e-19	6.20216e-15
	KIF26B	1.13527	4.52856e-19	1.51594e-14
	PODXL	1.06327	7.61636e-19	2.54958e-14
	SEMA3D	1.37979	1.57233e-18	5.26336e-14
	RPGR	1.68409	9.8361e-18	3.29264e-13
	LINC01060	1.49857	1.67553e-17	5.60883e-13
	SMOC1	0.903148	4.7094e-17	1.57647e-12
	LMO2	0.809631	5.55267e-17	1.85876e-12
	SCARF1	1.64662	6.87196e-17	2.30039e-12
	FAM174B	1.21397	4.08445e-16	1.36727e-11
	RP11-154D17.1	1.11773	1.31485e-15	4.40147e-11
	GNG11	1.86459	3.34392e-15	1.11938e-10
	PTCHD4	1.06429	7.85201e-15	2.62846e-10
	PPP1R2	1.50333	1.16859e-14	3.91186e-10
	OSBP2	2.02703	1.18356e-14	3.96196e-10
	ABCG1	1.0115	2.84526e-14	9.5245e-10
	TNFAIP8L1	0.653461	2.9044e-14	9.72249e-10
	ALDH1A2	0.891925	6.96089e-14	2.33016e-09
	BMX	0.749016	2.49278e-13	8.34458e-09
	IL7	1.59155	2.51961e-13	8.43438e-09
	PDE9A	0.9181	3.87981e-13	1.29877e-08
	PRKAR1B	1.31686	4.98016e-13	1.66711e-08
	GPRC5B	0.640248	8.69803e-13	2.91166e-08
	MICAL2	1.25831	1.13681e-12	3.80547e-08
	BCAR1	0.752359	2.18815e-12	7.32483e-08
	ABHD17B	1.37315	2.21374e-12	7.41048e-08
	LEPREL1	0.958391	2.45564e-12	8.22024e-08
	SNCAIP	1.3008	2.56592e-12	8.58942e-08
	CTB-113D17.1	1.01932	2.64739e-12	8.86212e-08
	CDKL1	1.39915	6.90678e-12	2.31204e-07
	TNFRSF11A	0.857763	1.50155e-11	5.02645e-07
	CD9	1.67518	1.9092e-11	6.39105e-07
	SNCG	0.842849	2.51881e-11	8.43171e-07
	ABLIM2	0.81581	5.80855e-11	1.94441e-06
	IFITM3	0.8339	7.34881e-11	2.46002e-06
	SMYD2	1.32023	1.03943e-10	3.47949e-06
	WFS1	0.873473	1.29755e-10	4.34356e-06
	GNA14	1.21754	1.89e-10	6.32676e-06
	SHE	1.39882	5.72339e-10	1.9159e-05
	RP11-392P7.6	0.927036	6.56017e-10	2.19602e-05
	IPCEF1	0.834199	6.69348e-10	2.24064e-05
	RP11-885B4.1	0.856532	8.98198e-10	3.00672e-05
	CNN3	0.946002	1.09687e-09	3.67178e-05
	HOXD3	0.553685	1.74354e-09	5.83649e-05
	DYNLL1	0.991612	2.9452e-09	9.85904e-05
	APBA2	0.628756	4.32919e-09	0.00014492
	PDLIM1	1.14254	5.25888e-09	0.000176041
	EFCAB14	0.92641	5.76614e-09	0.000193022
	TGFBRAP1	0.961204	7.43631e-09	0.00024893
	OVCH1-AS1	1.25654	9.83933e-09	0.000329372
	RP11-318M2.2	0.462139	1.33893e-08	0.000448207
	PRPSAP1	1.31677	3.17452e-08	0.00106267
	FAM102A	0.851937	3.34893e-08	0.00112105
	RALGDS	0.772824	4.42623e-08	0.00148168
	USP31	1.28942	4.75813e-08	0.00159278
	NFATC1	0.574028	7.29745e-08	0.00244282
	NT5E	0.421688	8.70598e-08	0.00291433
	L3MBTL4	1.33854	9.80276e-08	0.00328147
	DENND2C	0.883894	1.46732e-07	0.00491187
	RAB11B	0.812286	1.63885e-07	0.00548605
	AC027763.2	1.26275	1.98829e-07	0.00665581
	RP11-504P24.4	0.6757	2.0228e-07	0.00677133
	AKTIP	0.882759	2.3425e-07	0.00784152
	SYPL1	0.603654	2.52351e-07	0.00844747
	ABCA3	0.75759	2.95645e-07	0.0098967
	LIMK2	0.843059	3.04403e-07	0.0101899
	CTGF	0.813201	3.08939e-07	0.0103417
	PAXIP1-AS2	0.795846	4.44086e-07	0.0148658
	MMP16	1.03838	4.89755e-07	0.0163945
	DSCAML1	1.07388	5.56884e-07	0.0186417
	ZSWIM5	1.03178	6.24006e-07	0.0208886
	UBAP2	1.06782	6.80333e-07	0.0227742
	SLC7A1	0.25555	8.33223e-07	0.0278921
	PVRL2	0.701788	9.08119e-07	0.0303993
	ATP5H	0.390207	9.74414e-07	0.0326185
	BICD1	0.885132	1.01702e-06	0.0340448
	GALNT1	1.09335	1.0823e-06	0.0362299
	TRIM16	0.674199	1.16386e-06	0.0389602
	SRGAP3	1.25689	1.21811e-06	0.0407762
	FUT11	0.49998	1.37025e-06	0.0458692
Macrophage	F13A1	4.11734	<2.23E−308	<2.23E−308
	PDE4D	3.61231	<2.23E−308	<2.23E−308
	RBPJ	3.5896	<2.23E−308	<2.23E−308
	FRMD4B	3.50848	<2.23E−308	<2.23E−308
	RBM47	3.18329	<2.23E−308	<2.23E−308
	RGL1	2.77238	<2.23E−308	<2.23E−308
	SCN9A	2.74985	<2.23E−308	<2.23E−308
	MS4A6A	2.68852	<2.23E−308	<2.23E−308
	CD163L1	2.60398	<2.23E−308	<2.23E−308
	PDGFC	2.50412	<2.23E−308	<2.23E−308
	CD163	2.4297	<2.23E−308	<2.23E−308
	LGMN	2.40343	<2.23E−308	<2.23E−308
	MSR1	2.37074	<2.23E−308	<2.23E−308
	MPPED2	2.28266	<2.23E−308	<2.23E−308
	HRH1	2.26329	<2.23E−308	<2.23E−308
	NPL	2.19606	<2.23E−308	<2.23E−308
	RTN1	2.18863	<2.23E−308	<2.23E−308
	ADAP2	2.17776	<2.23E−308	<2.23E−308
	DTNA	2.12382	<2.23E−308	<2.23E−308
	TRPS1	2.10092	<2.23E−308	<2.23E−308
	C20orf194	2.1009	<2.23E−308	<2.23E−308
	ATG7	2.08523	<2.23E−308	<2.23E−308
	MYO5A	2.03893	<2.23E−308	<2.23E−308
	MERTK	1.9721	<2.23E−308	<2.23E−308
	ATP8B4	1.95803	<2.23E−308	<2.23E−308
	FPR3	1.83483	<2.23E−308	<2.23E−308
	STAB1	1.81148	<2.23E−308	<2.23E−308
	SIGLEC1	1.78252	<2.23E−308	<2.23E−308
	RNF130	1.76397	<2.23E−308	<2.23E−308
	TFEC	1.73985	<2.23E−308	<2.23E−308
	MS4A4A	1.70911	<2.23E−308	<2.23E−308
	DISC1	1.61693	<2.23E−308	<2.23E−308
	SLC2A9	1.53895	<2.23E−308	<2.23E−308
	FCGR2B	1.47496	<2.23E−308	<2.23E−308
	DHRS9	1.74917	1.77248e-307	5.93339e-303
	TET3	1.46163	7.10172e-307	2.3773e-302
	STARD13	1.99693	1.73528e-300	5.80885e-296
	BCAT1	1.76569	2.6452e-300	8.85482e-296
	PELI1	1.64655	1.44865e-292	4.84934e-288
	MGAT5	1.59176	1.52026e-291	5.08908e-287
	AP2A2	1.73091	7.25607e-291	2.42897e-286
	GAS2L3	1.37629	1.55172e-283	5.19438e-279
	FCHO2	1.66392	1.56702e-278	5.24561e-274
	VSIG4	1.42757	1.26514e-277	4.23506e-273
	LDLRAD4	1.54235	1.65166e-274	5.52893e-270
	WWP1	1.86722	1.99131e-268	6.6659e-264
	SNX29	1.3774	5.66232e-267	1.89546e-262
	ANKS1A	1.56494	3.16405e-266	1.05917e-261
	ENTPD1	1.56872	8.98292e-265	3.00703e-260
	CSF3R	1.17788	1.02422e-264	3.42858e-260
	ME1	2.12396	8.88201e-264	2.97325e-259
	SEPP1	1.95119	9.10891e-262	3.04921e-257
	SGMS1	1.64488	2.69203e-260	9.01157e-256
	PLXND1	1.43641	1.46783e-255	4.91356e-251
	MFSD1	1.36835	4.69583e-255	1.57193e-250
	FAM20A	1.57054	1.38072e-252	4.62197e-248
	TGFBI	1.36877	1.47632e-249	4.94199e-245
	CR1	1.43867	1.8344e-249	6.14066e-245
	ABCC5	1.43812	3.95265e-247	1.32315e-242
	MAF	1.5136	4.63123e-243	1.5503e-238
	RP11-1080G15.1	1.66173	3.89778e-242	1.30478e-237
	RP11-202G18.1	1.94404	1.9491e-241	6.52461e-237
	GPR137B	1.20918	3.80191e-236	1.27269e-231
	CDCP1	1.05669	8.90711e-236	2.98165e-231
	BLVRB	1.40677	1.30008e-234	4.35202e-230
	DIP2B	1.45334	1.35088e-232	4.52207e-228
	SLC38A6	1.5332	3.4679e-230	1.16088e-225
	CMKLR1	1.23866	8.00829e-229	2.68078e-224
	ARSB	1.31921	9.17549e-229	3.0715e-224
	ZFHX3	1.39857	1.01272e-228	3.39007e-224
	FCGRT	1.29892	9.84474e-226	3.29553e-221
	RNF13	1.33118	5.84299e-214	1.95594e-209
	NCKAP1L	1.01237	1.52255e-213	5.09674e-209
	SLC18B1	1.2544	2.57115e-209	8.60692e-205
	ZNF804A	1.50307	5.27517e-206	1.76586e-201
	H2AFY	1.25578	4.75576e-203	1.59199e-198
	TBC1D14	1.30434	7.22616e-203	2.41896e-198
	DPEP2	1.03292	3.57106e-200	1.19541e-195
	MFHAS1	1.27945	5.2841e-199	1.76885e-194
	IL10RA	1.0041	1.01214e-198	3.38815e-194
	HNMT	1.34785	1.1679e-195	3.90955e-191
	FPR1	0.854516	1.6023e-195	5.3637e-191
	QKI	1.1119	9.70864e-194	3.24997e-189
	MAN1A1	2.10586	3.87546e-192	1.29731e-187
	WLS	1.60947	7.56641e-192	2.53286e-187
	GAB2	1.20706	1.4265e-188	4.77519e-184
	CEP170	1.20442	9.038e-187	3.02547e-182
	GSAP	1.0369	1.93024e-186	6.46149e-182
	ZNRF2	1.24619	4.51012e-185	1.50976e-180
	PIGX	1.1786	8.02573e-185	2.68661e-180
	MAMDC2	1.83623	1.08607e-184	3.63561e-180
	DISP1	1.38208	1.81066e-183	6.06117e-179
	STX7	1.16717	1.17722e-182	3.94076e-178
	SLC40A1	1.51387	2.59506e-182	8.68695e-178
	LY96	1.00821	6.72914e-182	2.25258e-177
	MARCO	1.31182	4.04752e-181	1.35491e-176
	EMILIN2	1.05931	5.01395e-181	1.67842e-176
	SNX6	1.20358	1.93248e-180	6.46899e-176
	NAV2	2.45015	5.02368e-178	1.68168e-173
	DIRC2	1.31939	7.73645e-178	2.58978e-173
	NCEH1	1.36813	3.24846e-176	1.08742e-171
	ARRB2	0.835855	2.63594e-174	8.82382e-170
	SNX2	1.093	5.04266e-174	1.68803e-169
	TBC1D9	1.23115	2.57123e-173	8.60719e-169
	ZCCHC2	1.15112	3.35494e-169	1.12307e-164
	ATP6V0A1	1.14325	7.93138e-169	2.65503e-164
	ABHD12	1.18299	4.56152e-168	1.52697e-163
	DENND4C	1.21799	3.8829e-167	1.2998e-162
	TTYH3	0.930909	2.89125e-166	9.67846e-162
	CTSC	1.17626	2.37988e-165	7.96665e-161
	CD84	0.930832	2.54197e-165	8.50925e-161
	RNF135	0.948248	4.04465e-165	1.35395e-160
	CTSB	1.13942	1.65442e-164	5.53816e-160
	ITPR2	1.28483	2.34959e-162	7.86524e-158
	TLR4	0.948662	1.04822e-161	3.50891e-157
	RNASE1	1.77078	1.53952e-161	5.15353e-157
	LINC00854	0.932136	1.78747e-160	5.98355e-156
	TM6SF1	0.756575	1.82618e-159	6.11315e-155
	PEAK1	1.28096	1.09647e-157	3.67044e-153
	ARHGAP5	1.29917	1.83933e-157	6.15714e-153
	OSBPL11	1.06107	1.38148e-156	4.6245e-152
	C2CD5	1.15142	2.26417e-156	7.57932e-152
	ZFYVE16	1.02678	9.92207e-156	3.32141e-151
	FAM105A	0.826948	1.15347e-154	3.86123e-150
	C1QC	1.04681	2.45622e-154	8.22221e-150
	HCLS1	0.860455	2.5383e-154	8.49697e-150
	TMEM106A	0.793639	1.20286e-152	4.02656e-148
	ABR	1.03106	2.80103e-150	9.37646e-146
	TCF12	0.919193	3.05406e-148	1.02235e-143
	MKNK1	1.06678	3.20209e-148	1.0719e-143
	MGAT1	1.06616	5.29812e-148	1.77355e-143
	CD14	1.06781	6.53094e-148	2.18623e-143
	CMTM7	0.90061	8.74836e-148	2.92851e-143
	AP1B1	0.899817	2.67243e-146	8.94597e-142
	GCNT1	0.907908	4.61562e-145	1.54508e-140
	HECTD2	1.11663	1.92543e-144	6.44536e-140
	PAPD4	1.02438	2.34495e-144	7.84972e-140
	NABP1	1.17887	7.33621e-143	2.4558e-138
	CCDC141	1.50529	1.83968e-142	6.15832e-138
	PDK4	1.23429	2.84043e-141	9.50833e-137
	CD200R1	0.897366	5.07102e-140	1.69752e-135
	MYO1E	1.58327	1.14418e-139	3.83014e-135
	PLA2G7	1.03661	1.2575e-138	4.20949e-134
	SLC43A2	0.869711	1.0058e-137	3.36693e-133
	SH3BGRL	0.93456	1.95086e-137	6.53051e-133
	AC007879.5	1.15079	1.48827e-136	4.98199e-132
	IL13RA1	0.956195	1.75001e-136	5.85817e-132
	SNX24	1.06253	6.59945e-136	2.20917e-131
	TPCN1	1.0483	8.81875e-136	2.95208e-131
	MVB12B	1.09966	1.48467e-134	4.96993e-130
	RASGEF1B	1.09705	1.41071e-133	4.72236e-129
	ARL15	0.724125	2.60889e-133	8.73326e-129
	HAVCR2	0.896349	3.34927e-132	1.12117e-127
	NLN	0.970659	4.23199e-132	1.41666e-127
	REL	0.838882	6.49133e-132	2.17297e-127
	FOXO3	1.34863	8.57245e-132	2.86963e-127
	ATP1B1	0.842323	9.08565e-132	3.04142e-127
	COLGALT1	0.869315	1.18371e-131	3.96247e-127
	RREB1	0.99119	2.38948e-131	7.99879e-127
	ZFP36L1	0.991558	1.78156e-130	5.96378e-126
	HSPBAP1	0.981426	1.86621e-129	6.24714e-125
	GPR34	0.969304	1.04881e-128	3.5109e-124
	ATRN	1.05122	2.69692e-128	9.02795e-124
	C1QA	0.967543	7.60028e-126	2.54419e-121
	BAZ2B	0.911636	6.10053e-124	2.04215e-119
	SPIDR	0.966014	2.06051e-123	6.89757e-119
	HPCAL1	0.873333	2.61076e-122	8.73953e-118
	ITGAM	0.691614	3.83437e-122	1.28356e-117
	EIF2B5	1.67915	1.37123e-121	4.59018e-117
	C1QB	0.924022	2.54361e-120	8.51474e-116
	TPK1	0.863807	2.55124e-120	8.54027e-116
	DRAM2	0.885025	3.09988e-120	1.03768e-115
	TFRC	1.01325	5.6675e-120	1.8972e-115
	FKBP15	0.862055	5.773e-120	1.93251e-115
	IL18	0.788925	9.37488e-120	3.13824e-115
	SIRPA	0.697399	1.86459e-118	6.24173e-114
	AP1S2	0.737097	5.00507e-118	1.67545e-113
	DOPEY2	0.865579	9.64241e-117	3.2278e-112
	FOLR2	0.802539	7.94913e-116	2.66097e-111
	NLK	0.884713	1.00683e-115	3.37038e-111
	GNB4	0.746048	6.94003e-115	2.32318e-110
	SLC6A6	0.621739	1.31441e-113	4.39999e-109
	CRYL1	0.89015	1.42185e-113	4.75965e-109
	GLIPR1	0.674576	1.0208e-112	3.41714e-108
	CYFIP1	0.946644	9.64753e-112	3.22951e-107
	DNAJC5	0.751332	1.39254e-110	4.66153e-106
	AGO4	0.875015	2.82463e-110	9.45544e-106
	SNX13	0.848777	7.82406e-110	2.6191e-105
	SLC11A2	0.722836	2.30018e-109	7.69985e-105
	EPS15	0.911754	2.6968e-109	9.02755e-105
	MYO9B	0.877299	6.58805e-109	2.20535e-104
	WDFY2	0.86224	1.94946e-108	6.52581e-104
	CAB39	1.01811	6.78851e-108	2.27245e-103
	CLTC	0.832418	7.79258e-108	2.60857e-103
	TMCC1	0.880928	1.31478e-107	4.40122e-103
	SLC36A1	0.649775	2.78927e-106	9.33707e-102
	IQGAP1	0.765135	3.45766e-106	1.15745e-101
	ADAM9	0.840659	5.12143e-106	1.7144e-101
	ATF6	0.825677	6.48593e-104	2.17117e-99
	RCBTB2	0.811463	3.79656e-103	1.2709e-98
	ATG4C	0.774998	4.47878e-103	1.49927e-98
	SNX8	0.824303	2.62965e-101	8.80277e-97
	TNRC18	0.827427	2.08986e-100	6.9958e-96
	NAGK	0.685112	5.10182e-100	1.70783e-95
	DEPTOR	0.835227	7.60284e-100	2.54505e-95
	AGPAT4	0.739049	3.89304e-98	1.3032e-93
	PLEKHA2	0.719612	5.65003e-98	1.89135e-93
	AHR	0.863269	7.7393e-98	2.59073e-93
	KIAA1033	0.806902	7.60716e-97	2.5465e-92
	NR6A1	0.886427	1.99439e-96	6.67622e-92
	AFF1	0.789194	3.35082e-96	1.12169e-91
	SNX30	0.704672	4.75132e-96	1.5905e-91
	SUFU	0.772296	1.78367e-95	5.97084e-91
	ARID3A	0.841594	4.75099e-95	1.59039e-90
	APLP2	0.731859	6.80186e-94	2.27692e-89
	DOCK3	1.48828	8.30538e-94	2.78023e-89
	KIAA0930	0.681411	1.38551e-91	4.63801e-87
	VPS8	0.737047	4.3317e-91	1.45004e-86
	ARMC9	0.932858	1.3708e-90	4.58876e-86
	KCNAB2	0.541844	2.64858e-90	8.86612e-86
	FGF13	1.87705	1.4002e-89	4.68718e-85
	NT5C2	0.773537	4.72679e-89	1.58229e-84
	ATG16L2	0.54834	1.27199e-88	4.25798e-84
	TRAK1	0.788478	1.80117e-88	6.02941e-84
	JARID2	0.872373	2.50516e-88	8.38601e-84
	SPIRE1	0.826881	3.99642e-88	1.3378e-83
	CSGALNACT2	0.705819	9.6646e-88	3.23523e-83
	ZNF846	0.817705	3.27709e-87	1.09701e-82
	GAS6	0.815678	1.54542e-86	5.1733e-82
	P2RX4	0.605946	3.22988e-86	1.0812e-81
	RASSF4	0.714155	4.36803e-86	1.4622e-81
	SESN1	0.887609	5.02912e-86	1.6835e-81
	FAM91A1	0.685332	8.00839e-86	2.68081e-81
	PLTP	0.914445	5.62077e-85	1.88155e-80
	SETDB2	0.678983	3.05236e-83	1.02178e-78
	ZC3H12C	0.895939	1.476e-82	4.9409e-78
	ME2	0.645371	1.79295e-82	6.00191e-78
	WDR26	0.69494	2.41872e-82	8.09668e-78
	KLF7	0.74537	2.43802e-82	8.16126e-78
	IL6R	0.719817	1.46549e-81	4.90574e-77
	TYROBP	0.536841	4.36991e-81	1.46283e-76
	FGD6	0.694694	1.46789e-80	4.91375e-76
	PTBP3	0.560486	2.22916e-80	7.46211e-76
	GPR155	0.820504	2.46607e-80	8.25516e-76
	PHKB	0.71425	2.99568e-80	1.0028e-75
	TTL	0.634382	7.11126e-80	2.38049e-75
	RELL1	0.77803	7.32278e-80	2.4513e-75
	CAPZA2	0.637869	7.67456e-80	2.56906e-75
	SIPA1L2	0.560069	1.3071e-79	4.37552e-75
	PHC2	0.793736	1.91447e-79	6.40868e-75
	SOAT1	0.642505	1.99177e-79	6.66743e-75
	PLEKHM2	0.699952	3.01515e-79	1.00932e-74
	NFE2L2	0.752382	6.85869e-79	2.29595e-74
	AKAP10	0.711622	8.15189e-79	2.72885e-74
	C22orf34	0.545515	1.68336e-77	5.63503e-73
	ERO1LB	0.672499	3.10352e-77	1.0389e-72
	ELF2	0.772586	5.73229e-77	1.91888e-72
	SLC12A6	0.633193	6.92649e-77	2.31864e-72
	PIAS2	0.841114	1.56401e-76	5.23551e-72
	MOB3B	0.854239	4.22067e-76	1.41287e-71
	TESK2	0.638874	4.668e-76	1.56261e-71
	JHDM1D	0.662366	6.16798e-76	2.06473e-71
	MAP3K8	0.829277	1.02443e-75	3.42927e-71
	PARVB	0.677441	2.91562e-75	9.76005e-71
	DENND4B	0.564663	8.4431e-75	2.82633e-70
	FIG4	0.691787	8.74413e-75	2.9271e-70
	GPNMB	0.697316	1.91957e-74	6.42578e-70
	SYNJ1	0.614513	2.64111e-74	8.84111e-70
	SERTAD2	0.659406	3.25796e-74	1.0906e-69
	FEZ2	0.688113	6.53829e-74	2.18869e-69
	TBC1D5	0.575706	1.14177e-73	3.82206e-69
	SLC25A13	0.697621	1.37558e-73	4.60476e-69
	PIAS1	0.605328	5.83873e-73	1.95451e-68
	ATP6V1B2	0.63074	1.01638e-72	3.40233e-68
	IKBKB	0.558071	1.11343e-72	3.72719e-68
	EHD4	0.582176	1.12497e-71	3.76583e-67
	ADCY7	0.523078	2.62003e-71	8.77054e-67
	SCARB2	0.706251	6.48265e-71	2.17007e-66
	NBPF1	0.653917	1.13971e-70	3.81519e-66
	CREBL2	0.659834	3.07669e-70	1.02992e-65
	CYB5R4	0.589142	7.25292e-70	2.42792e-65
	WDR36	0.69641	1.62569e-69	5.442e-65
	NPC2	0.554218	1.25245e-68	4.19259e-64
	LPAR6	0.560445	1.46755e-68	4.91263e-64
	GIT2	0.575211	1.48597e-68	4.97428e-64
	MIR181A1HG	0.515873	2.32718e-68	7.79025e-64
	PLD3	0.638175	5.00662e-68	1.67597e-63
	PAPSS2	0.743891	5.8262e-67	1.95032e-62
	SESN3	0.622425	3.01926e-66	1.0107e-61
	SPATS2L	0.835832	5.48296e-66	1.83542e-61
	SKAP2	0.673817	6.37318e-66	2.13342e-61
	CHSY1	0.638756	6.65797e-66	2.22876e-61
	FNIP2	0.932786	9.72133e-66	3.25421e-61
	PLEKHA1	0.632553	1.84461e-65	6.17483e-61
	CYP27A1	0.842762	2.6938e-65	9.01751e-61
	CORO1C	0.685785	4.86376e-65	1.62814e-60
	SDCCAG8	0.646866	1.03943e-64	3.4795e-60
	DTNB	0.58603	2.53053e-64	8.47096e-60
	FBXO11	0.533079	2.66199e-64	8.91102e-60
	CACUL1	0.650849	3.13497e-64	1.04943e-59
	GRN	0.555724	1.31388e-63	4.3982e-59
	CEPT1	0.662581	1.35007e-63	4.51936e-59
	RASA1	0.820603	1.98266e-62	6.63695e-58
	GPATCH2L	0.646302	3.06581e-62	1.02628e-57
	P4HA1	0.646363	1.15831e-61	3.87743e-57
	MYO15B	0.451129	1.39172e-61	4.6588e-57
	GOLIM4	0.600736	1.96761e-61	6.58657e-57
	GALM	0.593485	2.137e-61	7.15361e-57
	CELF1	0.571915	2.62482e-61	8.7866e-57
	ANKH	0.662572	5.00258e-61	1.67461e-56
	ARHGEF11	0.653028	5.40729e-61	1.81009e-56
	USP32	0.639184	9.47542e-61	3.1719e-56
	LCORL	0.547413	1.11488e-60	3.73207e-56
	RSRC1	0.620653	2.2591e-59	7.56233e-55
	DICER1	0.63067	2.36152e-59	7.9052e-55
	PAK2	0.573283	5.14124e-59	1.72103e-54
	ZNF609	0.571593	6.81916e-59	2.28271e-54
	KIF16B	0.655977	1.0119e-58	3.38733e-54
	DMXL1	0.558147	2.87471e-58	9.6231e-54
	ALPK1	0.64571	9.73612e-58	3.25917e-53
	E2F3	0.484694	1.45999e-57	4.88731e-53
	SDCBP	0.536286	3.17711e-57	1.06354e-52
	AP3B1	0.511839	4.16721e-57	1.39497e-52
	SLC8B1	0.510407	4.51931e-57	1.51284e-52
	KIAA0247	0.471255	1.08818e-56	3.64267e-52
	RB1	0.598512	1.23334e-56	4.1286e-52
	SNX10	0.507403	1.75289e-56	5.86779e-52
	TAB2	0.52895	1.04351e-55	3.49315e-51
	SNX1	0.512847	1.04394e-55	3.4946e-51
	ARL8B	0.478727	3.7373e-55	1.25106e-50
	MTMR14	0.451224	3.27393e-54	1.09595e-49
	OSTF1	0.431738	4.24461e-54	1.42088e-49
	RCOR1	0.55053	6.34863e-54	2.12521e-49
	EIF4G3	0.589209	7.95913e-54	2.66432e-49
	AKR1A1	0.455465	1.29338e-53	4.32958e-49
	MLXIP	0.464959	1.42627e-53	4.77443e-49
	GALNT7	0.533636	1.87923e-53	6.29073e-49
	EIF2AK4	0.562235	2.30269e-53	7.70826e-49
	CDK19	0.535662	2.3683e-53	7.92789e-49
	PRKX	0.322088	2.48447e-53	8.31675e-49
	GTF2F2	0.498661	6.71308e-53	2.2472e-48
	SPIN1	0.545049	8.20074e-53	2.7452e-48
	DNAJC13	0.447102	8.45898e-53	2.83164e-48
	FAR2	0.706249	1.42193e-52	4.75991e-48
	SLC23A2	0.531393	3.26443e-52	1.09277e-47
	XRCC4	0.563956	4.94686e-52	1.65596e-47
	ATP10D	0.406243	2.0897e-51	6.99527e-47
	RHOQ	0.554192	2.3864e-51	7.98846e-47
	CTD-2006C1.2	0.46826	6.45265e-51	2.16002e-46
	SMS	0.453181	6.67079e-51	2.23305e-46
	KLF6	0.565047	7.14823e-51	2.39287e-46
	DERA	0.642806	1.75276e-50	5.86736e-46
	MAP2K1	0.491463	3.4044e-50	1.13962e-45
	EPSTI1	0.50121	9.26887e-50	3.10275e-45
	LYZ	0.75931	9.91911e-50	3.32042e-45
	IVNS1ABP	0.284783	1.16467e-49	3.89874e-45
	STX2	0.485288	1.40677e-49	4.70915e-45
	ROCK1	0.444686	2.34206e-49	7.84003e-45
	CAPZB	0.44135	2.71939e-49	9.10316e-45
	CUEDC1	0.611616	4.63384e-49	1.55118e-44
	CENPP	0.79215	5.82509e-49	1.94995e-44
	GNA13	0.511333	7.72051e-49	2.58444e-44
	SGPP1	0.465753	4.45451e-48	1.49115e-43
	FAM198B	0.587299	6.74009e-48	2.25625e-43
	PICALM	0.481672	1.60517e-47	5.37332e-43
	CREB1	0.537862	2.3129e-47	7.74244e-43
	SLC4A7	0.480562	3.74612e-47	1.25401e-42
	PDK3	0.398973	4.30347e-47	1.44059e-42
	CPEB3	0.531413	4.72471e-47	1.5816e-42
	KIF1B	0.647143	5.96961e-47	1.99833e-42
	VPS13C	0.448564	6.03981e-47	2.02183e-42
	TMEM117	0.596362	7.04369e-47	2.35787e-42
	PARL	0.506467	1.17376e-46	3.92915e-42
	ACP5	0.387632	1.54429e-46	5.16952e-42
	C6orf62	0.486154	2.54912e-46	8.53319e-42
	LIPA	0.581602	4.69955e-46	1.57318e-41
	AC016683.6	0.662413	5.53027e-46	1.85126e-41
	NPTN	0.478437	6.95553e-46	2.32836e-41
	C10orf76	0.521752	9.14816e-46	3.06235e-41
	MTMR10	0.522756	2.79779e-45	9.36559e-41
	TRIM38	0.474119	4.02198e-45	1.34636e-40
	NEK6	0.404919	1.00107e-44	3.35109e-40
	PAN3	0.440116	1.06571e-44	3.56746e-40
	ARMC2	0.659015	6.37765e-44	2.13492e-39
	USP15	0.397726	1.02568e-43	3.43346e-39
	PACSIN2	0.440023	1.13386e-43	3.79559e-39
	ATP6V1A	0.459915	1.7638e-43	5.90433e-39
	TMEM65	0.418154	3.38842e-43	1.13427e-38
	HEXB	0.372709	3.61786e-43	1.21108e-38
	PRKAG2	0.458806	3.80399e-43	1.27339e-38
	PAPSS1	0.486552	1.98194e-42	6.63454e-38
	CCDC91	0.461676	2.17216e-42	7.27129e-38
	SUMF1	0.510511	5.95936e-42	1.9949e-37
	N4BP2L1	0.394619	7.92723e-42	2.65364e-37
	CTBP2	0.328785	9.92521e-42	3.32246e-37
	ASAH1	0.39975	1.02614e-41	3.43501e-37
	TPM3	0.327522	1.79153e-41	5.99715e-37
	CCDC93	0.423178	2.20398e-41	7.37782e-37
	TUBGCP3	0.472297	2.49644e-41	8.35684e-37
	WDR11	0.517134	5.19817e-41	1.74009e-36
	HOOK3	0.448106	1.15268e-40	3.8586e-36
	ADPGK	0.414178	2.67927e-40	8.96884e-36
	NCOA1	0.442367	3.61557e-40	1.21031e-35
	COL4A3BP	0.438519	6.54648e-40	2.19143e-35
	OXR1	0.614952	7.75184e-40	2.59493e-35
	FAM13B	0.412348	1.08903e-39	3.64554e-35
	FTH1	0.625927	1.38333e-39	4.63069e-35
	COMMD10	0.485046	1.69027e-39	5.65818e-35
	ANKUB1	0.482692	2.35159e-39	7.87196e-35
	SND1	0.395041	4.171e-39	1.39624e-34
	ARHGEF2	0.394517	5.4541e-39	1.82576e-34
	ARPC5	0.352293	5.97964e-39	2.00169e-34
	RNF145	0.391077	6.19595e-39	2.0741e-34
	TCP11L1	0.400945	1.15817e-38	3.87697e-34
	AFTPH	0.391229	1.47185e-38	4.927e-34
	PPP1R21	0.494057	1.7614e-38	5.89628e-34
	CLTA	0.418205	1.51606e-37	5.07502e-33
	ETNK1	0.467216	2.10509e-37	7.04679e-33
	SNX27	0.386326	3.28778e-37	1.10058e-32
	VAPA	0.425459	4.28528e-37	1.4345e-32
	OGDH	0.392107	5.73648e-37	1.92029e-32
	FABP5	0.424579	5.88139e-37	1.96879e-32
	DNMT3A	0.453042	6.06076e-37	2.02884e-32
	USP9X	0.469393	9.81608e-37	3.28593e-32
	BRI3	0.41403	1.26083e-36	4.22064e-32
	ATP1B3	0.404045	1.48292e-36	4.96407e-32
	ERP44	0.389091	1.91805e-36	6.42068e-32
	SERPINB6	0.424244	2.38243e-36	7.97519e-32
	TTBK2	0.418039	5.26517e-36	1.76252e-31
	RNASEH2B	0.41872	1.50841e-35	5.04939e-31
	GGA1	0.372896	1.66153e-35	5.56198e-31
	FAM102B	0.284896	1.70902e-35	5.72096e-31
	ZCCHC6	0.400124	3.25505e-35	1.08963e-30
	ANP32A	0.393534	5.82994e-35	1.95157e-30
	PHIP	0.349984	8.5675e-35	2.86797e-30
	GPCPD1	0.399715	1.03342e-34	3.45938e-30
	CST3	0.685532	1.70999e-34	5.72418e-30
	DTNBP1	0.329263	3.13873e-34	1.05069e-29
	CNTRL	0.30655	3.37482e-34	1.12972e-29
	GNB1	0.309309	4.28685e-34	1.43502e-29
	TM9SF2	0.361162	4.31592e-34	1.44475e-29
	SETX	0.347423	4.34589e-34	1.45479e-29
	ZNF106	0.359214	7.29965e-34	2.44356e-29
	CUX1	0.331483	2.79763e-33	9.36506e-29
	RPS6KA3	0.322976	2.88233e-33	9.6486e-29
	NT5DC1	0.647536	3.34441e-33	1.11954e-28
	EXOC4	0.358024	4.12173e-33	1.37975e-28
	TPP2	0.363926	1.23121e-32	4.12149e-28
	LPXN	0.309691	1.70239e-32	5.69876e-28
	KIAA1468	0.324588	1.75224e-32	5.86564e-28
	PBX3	0.422693	1.90835e-32	6.38819e-28
	DIP2A	0.260545	2.05473e-32	6.8782e-28
	SP3	0.366496	5.56929e-32	1.86432e-27
	ZDHHC7	0.34146	5.58668e-32	1.87014e-27
	SLC38A9	0.360056	7.96264e-32	2.66549e-27
	ST3GAL1	0.402703	1.01004e-31	3.3811e-27
	PPM1D	0.348385	2.95585e-31	9.89472e-27
	ABCC1	0.331934	3.07048e-31	1.02784e-26
	ZFAND3	0.290363	3.21694e-31	1.07687e-26
	NIPBL	0.298524	3.36515e-31	1.12649e-26
	ELF1	0.282263	4.42552e-31	1.48144e-26
	TMEM2	0.471517	4.87249e-31	1.63107e-26
	LARP4B	0.376739	4.87646e-31	1.63239e-26
	RPS6KC1	0.365827	6.98257e-31	2.33741e-26
	ARID1A	0.325559	8.37509e-31	2.80356e-26
	IFNGR1	0.483582	8.82749e-31	2.955e-26
	ARID4A	0.320178	1.79281e-30	6.00143e-26
	QSER1	0.424793	1.79702e-30	6.01551e-26
	GDAP2	0.396105	1.83867e-30	6.15494e-26
	FBXO38	0.375316	2.24771e-30	7.5242e-26
	TRIM13	0.356036	3.03224e-30	1.01504e-25
	ATP6V1H	0.32225	4.90154e-30	1.64079e-25
	TRAF3	0.40139	9.57647e-30	3.20572e-25
	WAPAL	0.337424	1.20893e-29	4.04688e-25
	NFYC	0.290071	1.2442e-29	4.16496e-25
	SLC25A24	0.394363	1.40232e-29	4.69427e-25
	ZFC3H1	0.310591	3.07047e-29	1.02784e-24
	COG5	0.326094	3.09302e-29	1.03539e-24
	VPS41	0.352387	1.16733e-28	3.90762e-24
	GLUL	0.349205	1.33797e-28	4.47887e-24
	CCNY	0.344016	1.43652e-28	4.80874e-24
	UHRF1BP1	0.361769	2.94305e-28	9.85185e-24
	RBMS1	0.369174	4.49777e-28	1.50563e-23
	CDK6	0.415798	5.661e-28	1.89502e-23
	C14orf159	0.302717	6.22953e-28	2.08534e-23
	DYRK1A	0.356054	6.73607e-28	2.2549e-23
	KIAA1432	0.388595	7.15142e-28	2.39394e-23
	PIKFYVE	0.354417	8.07948e-28	2.70461e-23
	RAB7A	0.318585	1.00882e-27	3.37702e-23
	MIS18BP1	0.491479	1.21062e-27	4.05255e-23
	ZYG11B	0.373662	1.24746e-27	4.17588e-23
	FAM178A	0.262488	1.25752e-27	4.20953e-23
	MAP3K2	0.352363	1.50407e-27	5.03487e-23
	TRAPPC8	0.319443	1.55504e-27	5.20551e-23
	SMG7	0.298584	1.84488e-27	6.17575e-23
	CCDC132	0.317499	3.65089e-27	1.22214e-22
	N4BP1	0.293721	5.74195e-27	1.92212e-22
	EFR3A	0.379016	6.35951e-27	2.12885e-22
	NPAS3	1.08669	9.78694e-27	3.27618e-22
	FAR1	0.308802	9.78983e-27	3.27714e-22
	EP300	0.299482	1.1583e-26	3.87742e-22
	RABGAP1	0.311312	1.74039e-26	5.82597e-22
	HERC3	0.297792	1.95026e-26	6.52848e-22
	PDCD6IP	0.35413	2.32317e-26	7.77682e-22
	RERE	0.335837	6.08036e-26	2.0354e-21
	ATP9B	0.326303	6.25201e-26	2.09286e-21
	NSL1	0.345874	7.67564e-26	2.56942e-21
	TRAPPC11	0.283223	1.01497e-25	3.3976e-21
	GPATCH2	0.376378	1.14246e-25	3.82439e-21
	MAPKAP1	0.337698	1.60554e-25	5.37454e-21
	SPOPL	0.30314	2.49318e-25	8.34593e-21
	FOXN2	0.345601	3.30967e-25	1.10791e-20
	ASXL2	0.250684	7.5272e-25	2.51973e-20
	FRS2	0.367927	8.56838e-25	2.86826e-20
	KLF3	0.300838	1.04527e-24	3.49905e-20
	FNDC3A	0.344689	1.05903e-24	3.54512e-20
	GLB1	0.275548	1.41742e-24	4.7448e-20
	WDR70	0.369924	1.53396e-24	5.13493e-20
	ZZEF1	0.302627	1.54399e-24	5.1685e-20
	AC005154.6	0.335458	1.86896e-24	6.25635e-20
	XIST	0.359773	2.16499e-24	7.24732e-20
	EPC2	0.270318	2.42098e-24	8.10422e-20
	FBXO34	0.264548	3.26126e-24	1.09171e-19
	PKN2	0.361021	3.36818e-24	1.1275e-19
	AGPS	0.302866	5.70405e-24	1.90943e-19
	CCDC50	0.356091	7.25163e-24	2.42748e-19
	HIPK3	0.355102	7.8658e-24	2.63308e-19
	AFF4	0.271003	9.82624e-24	3.28933e-19
	GAB1	0.413043	1.03173e-23	3.45373e-19
	MAD1L1	0.257438	1.0609e-23	3.55137e-19
	PITPNA	0.310219	1.2686e-23	4.24665e-19
	SNAP23	0.310546	2.42061e-23	8.10298e-19
	SPAST	0.281309	4.49655e-23	1.50522e-18
	ATP6V1C1	0.345547	5.49656e-23	1.83997e-18
	SRBD1	0.304364	6.78731e-23	2.27205e-18
	REV1	0.318886	7.28887e-23	2.43995e-18
	SLX4IP	0.333673	1.19003e-22	3.98363e-18
	APC	0.300267	1.53988e-22	5.15474e-18
	PDCD4	0.274382	1.6592e-22	5.55418e-18
	CPEB2	0.346266	1.82828e-22	6.12017e-18
	UBE2E1	0.346674	2.40571e-22	8.0531e-18
	SMAD2	0.318805	3.13491e-22	1.04941e-17
	CTSL	0.291313	3.93764e-22	1.31813e-17
	SPATS2	0.286557	4.19599e-22	1.40461e-17
	TNFRSF1A	0.267742	5.46685e-22	1.83003e-17
	LCOR	0.29544	5.97094e-22	1.99877e-17
	AHCYL2	0.319804	7.33276e-22	2.45464e-17
	PPP1CB	0.317795	1.06254e-21	3.55686e-17
	CEP128	0.313517	2.4852e-21	8.31922e-17
	HADHB	0.302365	5.05737e-21	1.69296e-16
	FAM168A	0.26792	5.77988e-21	1.93482e-16
	PPA2	0.331714	6.0766e-21	2.03414e-16
	PSMD1	0.251061	2.20144e-20	7.36932e-16
	ATP2A2	0.262147	3.28646e-20	1.10014e-15
	TRIM44	0.283027	3.66871e-20	1.2281e-15
	RHOT1	0.268258	5.46452e-20	1.82925e-15
	DNAJC3	0.31258	1.61327e-19	5.40043e-15
	SCAF11	0.268318	2.99672e-19	1.00315e-14
	ZNF532	0.335791	7.73869e-19	2.59053e-14
	USP4	0.302251	7.81058e-19	2.61459e-14
	ZNF706	0.259288	1.13865e-18	3.81163e-14
	GANC	0.257052	2.55842e-18	8.56433e-14
	WASL	0.255811	2.91588e-18	9.7609e-14
	RABEP1	0.250164	6.8131e-18	2.28068e-13
	PDS5B	0.250516	7.76562e-18	2.59954e-13
	HNRNPLL	0.261028	9.33915e-18	3.12628e-13
	ZMYM2	0.26695	2.32326e-17	7.7771e-13
	ENTPD1-AS1	0.326113	2.87526e-17	9.62492e-13
	ANKRD10	0.269529	2.99354e-17	1.00209e-12
	CLOCK	0.296342	4.88492e-17	1.63523e-12
	ABI2	0.260439	6.62916e-17	2.21911e-12
	LRRC28	0.340502	9.65961e-17	3.23355e-12
	LRRFIP2	0.265207	1.00741e-15	3.37231e-11
	ALG13	0.260734	1.83475e-15	6.14184e-11
	POLA1	0.280928	2.1732e-15	7.27479e-11
	RCOR3	0.257031	2.3217e-15	7.7719e-11
	GLIPR2	0.253408	1.2202e-14	4.08462e-10
	APOE	0.432308	3.92224e-14	1.31297e-09
	LUZP1	0.254557	1.5054e-13	5.03932e-09
	ULK2	0.258209	1.3768e-10	4.60883e-06
	ANXA1	0.376528	2.3924e-08	0.000800854
Mast	CPA3	4.72343	<2.23E−308	<2.23E−308
	KIT	4.28114	<2.23E−308	<2.23E−308
	HPGD	4.23785	<2.23E−308	<2.23E−308
	AC004791.2	4.22637	<2.23E−308	<2.23E−308
	CDK15	3.71503	<2.23E−308	<2.23E−308
	RAB27B	3.58942	<2.23E−308	<2.23E−308
	SLC8A3	3.46098	<2.23E−308	<2.23E−308
	RP11-680B3.2	3.43187	<2.23E−308	<2.23E−308
	SLC18A2	3.31161	<2.23E−308	<2.23E−308
	RGS13	3.22309	<2.23E−308	<2.23E−308
	HDC	3.1897	<2.23E−308	<2.23E−308
	GATA2	2.65863	<2.23E−308	<2.23E−308
	IL18R1	3.64256	1.04589e-297	3.50111e-293
	KIAA1549	3.0104	3.36796e-277	1.12743e-272
	STX3	3.89062	2.51434e-263	8.41676e-259
	ENPP3	2.73083	1.16348e-260	3.89476e-256
	TPSB2	2.52431	7.93785e-250	2.6572e-245
	MLPH	2.04547	2.71521e-200	9.08916e-196
	RYR3	2.77021	3.8301e-200	1.28213e-195
	RP11-179A10.1	2.17676	1.58756e-189	5.31435e-185
	TPSAB1	1.94059	1.25484e-182	4.20059e-178
	VWA5A	2.77945	3.39049e-182	1.13497e-177
	LINGO2	2.63672	3.96469e-154	1.32718e-149
	HPGDS	2.921	2.25222e-139	7.5393e-135
	ST8SIA1	2.8574	1.20233e-133	4.02481e-129
	PIK3R6	2.12621	1.00553e-94	3.36601e-90
	EXTL3	2.32715	2.35686e-84	7.8896e-80
	PRKG2	1.94843	1.58313e-64	5.29952e-60
	SYTL2	2.1075	3.33986e-64	1.11802e-59
	PAQR5	1.94876	4.92064e-56	1.64718e-51
	STXBP5	2.30785	2.41953e-54	8.09937e-50
	RPS6KA5	2.23881	1.08847e-53	3.64365e-49
	ATP6V0A2	2.3297	1.98981e-51	6.66089e-47
	FAM129B	1.78964	4.42303e-40	1.48061e-35
[truncated: 414 more rows]
