# Supplementary material for: Single nucleus RNA-sequencing integrated into risk variant colocalization discovers 17 cell-type-specific abdominal obesity genes for metabolic dysfunction-associated steatotic liver disease
Source: eBioMedicine. 2024 Jul 10;106:105232. doi: 10.1016/j.ebiom.2024.105232 (PMC11663762; doi:10.1016/j.ebiom.2024.105232)
Supplement: Supplementary Table S4 [file mmc4.xlsx]

## Sheet: Sheet1
Supplementary Table 4. Liver cell-type marker genes identified by snRNA-seq are ranked by the Bonferroni adjusted p-value.
Cell-type	Gene name	log2 fold change	p-value	Adjusted p-value
Cholangiocyte	PKHD1	11.0294	<2.23E−308	<2.23E−308
	ANXA4	10.6113	<2.23E−308	<2.23E−308
	EZR	10.484	<2.23E−308	<2.23E−308
	RALYL	10.4716	<2.23E−308	<2.23E−308
	TM4SF4	10.367	<2.23E−308	<2.23E−308
	CTNND2	9.71964	<2.23E−308	<2.23E−308
	RASEF	9.54019	<2.23E−308	<2.23E−308
	NEBL	8.44499	<2.23E−308	<2.23E−308
	CRAT37	8.32355	<2.23E−308	<2.23E−308
	PMEPA1	7.99892	<2.23E−308	<2.23E−308
	MARCH3	7.98239	<2.23E−308	<2.23E−308
	THSD4	7.78926	<2.23E−308	<2.23E−308
	CASR	7.70495	<2.23E−308	<2.23E−308
	ANXA11	6.93891	<2.23E−308	<2.23E−308
	KCNQ1OT1	6.84001	<2.23E−308	<2.23E−308
	DSCAML1	6.78361	<2.23E−308	<2.23E−308
	FRAS1	6.02322	<2.23E−308	<2.23E−308
	CALN1	5.92944	<2.23E−308	<2.23E−308
	TTN	6.62508	<2.23E−308	<2.23E−308
	SLC5A1	7.32785	<2.23E−308	<2.23E−308
	WNK2	8.2282	<2.23E−308	<2.23E−308
	BACE2	10.6944	<2.23E−308	<2.23E−308
	ST14	10.0508	<2.23E−308	1.00551e-305
	SLC4A4	6.47877	8.86111e-304	2.65833e-300
	MTCL1	8.623	5.8215e-303	1.74645e-299
	KRT7	7.6302	1.96299e-290	5.88898e-287
	MYO1E	6.16541	4.07558e-289	1.22267e-285
	VSTM2L	7.52267	7.19672e-286	2.15902e-282
	IGF2BP2	4.62233	1.8812e-285	5.64359e-282
	CDH1	9.56458	4.75099e-283	1.4253e-279
	SEPT9	8.20398	1.25398e-272	3.76194e-269
	SEPT	8.09756	4.33429e-268	1.30029e-264
	KIAA1211	8.06001	2.40742e-261	7.22226e-258
	TMC5	7.84547	3.28737e-253	9.86212e-250
	CFTR	8.45863	2.8772e-239	8.6316e-236
	SLC6A19	6.83675	1.83857e-238	5.51571e-235
	MUC5B	6.3385	4.76183e-237	1.42855e-233
	C1orf186	7.47244	1.852e-232	5.556e-229
	SEMA3B	7.22209	1.29796e-225	3.89389e-222
	SGMS2	10.1369	7.71789e-223	2.31537e-219
	CADPS	5.80704	7.56806e-217	2.27042e-213
	CCDC141	6.25765	1.72356e-215	5.17067e-212
	LINC00511	7.34069	3.88498e-212	1.16549e-208
	PLD1	9.89635	5.4543e-208	1.63629e-204
	PCSK5	5.85194	7.46154e-208	2.23846e-204
	FA2H	7.34301	2.13929e-204	6.41786e-201
	BAIAP2L1	8.33338	4.77765e-202	1.43329e-198
	AC017060.1	10.2088	2.39729e-200	7.19186e-197
	TMEM163	7.62753	1.82365e-199	5.47095e-196
	ITGA6	8.14655	8.1823e-195	2.45469e-191
	CTC-513N18.6	6.72433	3.63825e-194	1.09148e-190
	NEDD4L	8.64606	4.62995e-193	1.38898e-189
	GRM8	6.51098	2.89357e-192	8.6807e-189
	ELF3	6.73393	3.92019e-191	1.17606e-187
	MCU	6.42263	2.76327e-187	8.2898e-184
	MYRF	6.40128	4.40086e-185	1.32026e-181
	MIDN	9.5827	2.0849e-177	6.2547e-174
	LINC01320	6.30426	3.66397e-176	1.09919e-172
	POF1B	5.435	1.68359e-170	5.05076e-167
	MACC1	7.19859	1.88908e-167	5.66723e-164
	KRT19	5.90904	2.08935e-167	6.26804e-164
	CATSPERB	5.00907	1.68136e-162	5.04407e-159
	RAB11FIP1	6.77079	2.16264e-159	6.48791e-156
	GULP1	5.88435	5.01004e-159	1.50301e-155
	SNHG14	7.05101	1.05083e-155	3.1525e-152
	TFCP2L1	5.88175	1.63882e-154	4.91647e-151
	STXBP6	7.4577	2.65059e-152	7.95176e-149
	B4GALNT3	5.83959	3.75093e-152	1.12528e-148
	ARHGEF38	7.49777	7.66363e-152	2.29909e-148
	LINC00707	6.96396	1.14078e-151	3.42235e-148
	ZNF331	8.44689	1.11767e-150	3.353e-147
	STK39	5.49604	6.151e-150	1.8453e-146
	DPCR1	6.25022	1.65302e-147	4.95906e-144
	ATP11A	4.74586	1.03412e-143	3.10237e-140
	SLC6A20	5.75891	9.9335e-143	2.98005e-139
	KCNJ15	5.20962	1.06326e-142	3.18977e-139
	EPB41L1	4.97966	1.51004e-141	4.53011e-138
	ZNF365	5.90632	9.11183e-139	2.73355e-135
	CLIC6	5.48854	7.48062e-133	2.24419e-129
	PFKP	5.54813	2.37104e-130	7.11313e-127
	POU5F1	6.37425	3.24976e-130	9.74928e-127
	KCNH8	5.58328	1.52221e-128	4.56664e-125
	EFNA5	4.87363	8.15901e-127	2.4477e-123
	SLC45A4	5.99234	1.36105e-126	4.08315e-123
	TM4SF1	5.26352	5.35736e-124	1.60721e-120
	EPB41L4A	7.94109	4.01934e-123	1.2058e-119
	DCDC2	6.47746	4.0969e-123	1.22907e-119
	LIPH	6.82556	1.56438e-122	4.69314e-119
	LAMA3	5.67593	1.90921e-119	5.72762e-116
	TMTC2	5.31282	1.22877e-118	3.68631e-115
	NRCAM	6.28076	2.5622e-117	7.68661e-114
	ITGB4	5.96801	3.90869e-117	1.17261e-113
	SPIRE2	6.98354	7.1425e-116	2.14275e-112
	GTF2IRD1	4.86192	6.47824e-114	1.94347e-110
	CASP9	8.5371	1.62076e-113	4.86228e-110
	CCHCR1	5.60712	9.64015e-112	2.89204e-108
	RP11-201K10.3	5.96875	7.72128e-109	2.31638e-105
	WWC1	7.9093	1.72905e-108	5.18715e-105
	INPP4B	5.83805	1.50087e-107	4.5026e-104
	GABRP	5.0315	3.98617e-105	1.19585e-101
	PDGFD	5.04089	9.62212e-105	2.88664e-101
	KCTD8	5.64607	3.09101e-104	9.27302e-101
	LINC02095	4.55732	1.66293e-102	4.98878e-99
	ST18	5.06515	1.87763e-97	5.63288e-94
	AC107218.3	5.0929	1.49876e-95	4.49628e-92
	AHNAK	3.59204	6.07053e-95	1.82116e-91
	CREB3L1	6.28296	5.2129e-92	1.56387e-88
	SLC12A2	4.84131	5.31394e-91	1.59418e-87
	RP11-66B24.5	6.07654	3.32319e-90	9.96956e-87
	PTH2R	5.6513	1.52203e-86	4.56608e-83
	CDKN1C	5.76832	7.29576e-84	2.18873e-80
	FAT1	0.525963	2.8369e-82	8.51071e-79
	NLGN1	5.66908	3.95521e-80	1.18656e-76
	TRPM3	6.29103	8.37427e-79	2.51228e-75
	PARM1	6.16634	1.06301e-78	3.18903e-75
	MUC6	5.16555	2.33453e-78	7.0036e-75
	NR4A1	7.29087	1.56368e-76	4.69103e-73
	PRICKLE1	6.19688	1.97213e-76	5.91639e-73
	AL162759.1	3.66807	1.95602e-75	5.86807e-72
	SLC35F3	5.70597	2.10398e-74	6.31193e-71
	WNT7B	5.21797	1.01518e-73	3.04553e-70
	TNFRSF11A	5.22015	1.42212e-73	4.26636e-70
	WDR72	2.71549	4.36857e-68	1.31057e-64
	PAK3	6.43464	2.93564e-67	8.80691e-64
	SCD5	5.34168	1.04833e-66	3.145e-63
	FOSL1	5.59565	3.27208e-65	9.81624e-62
	TNNI2	4.93977	1.17908e-63	3.53724e-60
	NCEH1	4.59374	3.6147e-61	1.08441e-57
	BARX2	4.98696	1.66579e-60	4.99736e-57
	MIR31HG	3.97921	5.84282e-60	1.75285e-56
	SEMA6D	3.5262	2.74611e-59	8.23833e-56
	SERPINB1	6.05041	1.16208e-58	3.48624e-55
	ITPKC	6.21046	2.65188e-58	7.95563e-55
	SDK1	5.05333	1.36921e-57	4.10764e-54
	RP11-467J12.4	3.7415	2.13587e-57	6.40762e-54
	TNFAIP8	6.54308	6.61419e-57	1.98426e-53
	AC067959.1	5.55391	7.63134e-56	2.2894e-52
	PRSS3	5.32835	1.2198e-53	3.65939e-50
	LINC01876	4.16507	1.52693e-53	4.5808e-50
	SLC6A18	5.0185	1.06452e-43	3.19357e-40
	GP2	6.50739	6.81169e-43	2.04351e-39
	AREG	3.9389	3.09567e-39	9.28702e-36
	HKDC1	3.09675	1.12214e-38	3.36643e-35
	ARHGEF3	5.77792	1.63086e-37	4.89257e-34
	ABI3BP	5.22459	8.38367e-37	2.5151e-33
	AC012593.1	5.58465	4.66043e-36	1.39813e-32
	SULT1C2	0.365371	4.72251e-34	1.41675e-30
	HUNK	3.41077	1.82431e-30	5.47293e-27
	LCN2	3.80754	3.23516e-30	9.70547e-27
	CHST8	3.55374	1.89941e-28	5.69823e-25
	KCNN4	3.40638	5.36895e-26	1.61069e-22
	RIMKLB	7.36363	7.17414e-26	2.15224e-22
	UBE2D2	0.558329	9.53256e-26	2.85977e-22
	MIR4432HG	0.992611	6.21478e-24	1.86443e-20
	RUNX1	7.66442	1.66679e-23	5.00037e-20
	BIRC3	3.18683	2.33174e-21	6.99522e-18
	HSP90AA1	3.51726	3.03831e-21	9.11494e-18
	RP11-563P16.1	3.58105	3.13651e-21	9.40952e-18
	EPHA6	5.3827	7.74394e-21	2.32318e-17
	CXCL8	2.98742	1.50765e-20	4.52294e-17
	PACS1	7.27725	1.45773e-19	4.37318e-16
	CLIP2	3.49432	3.57409e-19	1.07223e-15
	LINC01207	2.22032	4.39485e-19	1.31846e-15
	GRIA4	3.90681	5.97964e-15	1.79389e-11
	NR4A2	3.86611	8.09132e-15	2.4274e-11
	SFTA2	2.22608	9.8331e-15	2.94993e-11
	ADD3	3.18068	5.24728e-14	1.57418e-10
	DUOX2	2.57386	2.80973e-13	8.42918e-10
	RP11-486P11.1	1.97882	2.88421e-13	8.65263e-10
	RASSF9	1.85684	5.22937e-11	1.56881e-07
	CTB-147C13.1	2.58191	8.14339e-11	2.44302e-07
	CTC-550B14.6	3.42382	9.06882e-10	2.72065e-06
	EGR1	0.915181	3.42028e-09	1.02608e-05
	KRT23	1.17022	2.01793e-08	6.05378e-05
	SGIP1	1.85001	2.04553e-08	6.13658e-05
	C17orf100	1.85262	2.45024e-08	7.35072e-05
	ANKRD29	1.21681	4.53579e-08	0.000136074
	RP11-247A12.8	2.93345	3.54204e-07	0.00106261
	C5orf52	2.95171	4.28045e-07	0.00128413
	ABO	2.02695	1.01664e-06	0.00304992
	ENDOU	1.66476	2.78849e-06	0.00836546
	NSUN7	0.9565	2.96898e-06	0.00890693
	MESP2	1.93583	3.0021e-06	0.00900629
	FAM86C2P	1.5108	3.11213e-06	0.00933638
	C5orf17	2.01126	5.77339e-06	0.0173202
	ABCB1	0.374587	6.7804e-06	0.0203412
	SLC52A3	2.55011	8.31206e-06	0.0249362
	RP11-621L6.2	1.49986	1.01125e-05	0.0303375
	MMP7	1.69788	1.01787e-05	0.0305361
Hepatocyte	ALB	8.65999	<2.23E−308	<2.23E−308
	XDH	8.60238	<2.23E−308	<2.23E−308
	CYP2B7P	8.39578	<2.23E−308	<2.23E−308
	SLC22A25	7.34947	<2.23E−308	<2.23E−308
	SLCO1B1	7.34402	<2.23E−308	<2.23E−308
	SERPINE1	7.33448	<2.23E−308	<2.23E−308
	ZC3H13	7.25683	<2.23E−308	<2.23E−308
	CYP3A5	7.24699	<2.23E−308	<2.23E−308
	CYP2C8	7.23621	<2.23E−308	<2.23E−308
	FGG	6.33931	<2.23E−308	<2.23E−308
	HAL	5.80418	<2.23E−308	<2.23E−308
	ASS1	5.63762	<2.23E−308	<2.23E−308
	CYP2E1	5.44905	<2.23E−308	<2.23E−308
	LPA	5.41883	<2.23E−308	<2.23E−308
	ALDOB	5.28286	<2.23E−308	<2.23E−308
	A2M	5.2287	<2.23E−308	<2.23E−308
	HSD17B2	4.76678	<2.23E−308	<2.23E−308
	CYP2A6	4.64653	<2.23E−308	<2.23E−308
	C3	4.61898	<2.23E−308	<2.23E−308
	ALDH1L1	4.4876	<2.23E−308	<2.23E−308
	GHR	4.38268	<2.23E−308	<2.23E−308
	SLC27A2	4.34115	<2.23E−308	<2.23E−308
	FGB	4.30041	<2.23E−308	<2.23E−308
	NNMT	4.19584	<2.23E−308	<2.23E−308
	PDE3B	4.03746	<2.23E−308	<2.23E−308
	PCK1	3.91695	<2.23E−308	<2.23E−308
	CYP2B6	3.84131	<2.23E−308	<2.23E−308
	CYP3A4	3.78453	<2.23E−308	<2.23E−308
	ABCB11	3.68238	<2.23E−308	<2.23E−308
	LEPR	3.62075	<2.23E−308	<2.23E−308
	IGFBP2	3.51931	<2.23E−308	<2.23E−308
	CP	3.39551	<2.23E−308	<2.23E−308
	SERPINA1	3.35692	<2.23E−308	<2.23E−308
	LINC01146	3.20433	<2.23E−308	<2.23E−308
	FGA	3.15344	<2.23E−308	<2.23E−308
	SULT2A1	3.10587	<2.23E−308	<2.23E−308
	FMO5	3.05029	<2.23E−308	<2.23E−308
	C5	2.97767	<2.23E−308	<2.23E−308
	ACSM2B	2.82068	<2.23E−308	<2.23E−308
	APOB	2.74502	<2.23E−308	<2.23E−308
	MT2A	2.71889	<2.23E−308	<2.23E−308
	SDS	2.69003	<2.23E−308	<2.23E−308
	ACSM2A	2.68597	<2.23E−308	<2.23E−308
	AFM	2.61864	<2.23E−308	<2.23E−308
	CYP2C9	2.60474	<2.23E−308	<2.23E−308
	ASGR1	2.41133	<2.23E−308	<2.23E−308
	NSUN6	2.31069	<2.23E−308	<2.23E−308
	HGFAC	2.25261	<2.23E−308	<2.23E−308
	ITIH3	2.07738	<2.23E−308	<2.23E−308
	GPHN	1.98684	<2.23E−308	<2.23E−308
	FTCD	1.98634	<2.23E−308	<2.23E−308
	SLC7A2	1.98622	<2.23E−308	<2.23E−308
	HPD	1.83202	<2.23E−308	<2.23E−308
	AGXT	1.83071	<2.23E−308	<2.23E−308
	CPS1	1.77217	<2.23E−308	<2.23E−308
	EBNA1BP2	1.74586	<2.23E−308	<2.23E−308
	CFH	1.73062	<2.23E−308	<2.23E−308
	MAT1A	1.54196	<2.23E−308	<2.23E−308
	F5	1.41316	<2.23E−308	<2.23E−308
	IGFBP1	1.37363	<2.23E−308	<2.23E−308
	ALOX12P2	1.73677	<2.23E−308	<2.23E−308
	SORL1	2.17599	<2.23E−308	<2.23E−308
	TF	7.34107	<2.23E−308	<2.23E−308
	AKR1C8P	3.80632	1.3984e-302	4.19519e-299
	BAAT	1.70867	1.29375e-295	3.88126e-292
	ALDH1A2	5.17939	6.04701e-292	1.8141e-288
	RP11-545J16.1	8.11909	4.68761e-259	1.40628e-255
	TPST1	2.21108	2.09778e-253	6.29335e-250
	DST	5.1389	2.56465e-248	7.69395e-245
	HP	7.3239	4.93536e-243	1.48061e-239
	CYP2A7	8.40744	5.00259e-232	1.50078e-228
	CA5A	6.41084	8.32044e-229	2.49613e-225
	ID2	2.17727	2.46374e-211	7.39122e-208
	AKR1C2	8.50619	2.50436e-211	7.51309e-208
	AKR1C1	3.49782	1.78343e-195	5.35029e-192
	APOA1	5.3938	1.41288e-194	4.23864e-191
	LINC00907	3.37529	4.82628e-193	1.44788e-189
	ORM1	6.15401	1.3165e-191	3.94951e-188
	SLC38A4	5.91027	4.24667e-179	1.274e-175
	APOC3	4.70941	1.98172e-174	5.94516e-171
	RND3	6.31203	1.04027e-170	3.1208e-167
	ATRN	3.9147	6.72225e-155	2.01667e-151
	MLIP	4.95551	1.45212e-147	4.35636e-144
	TTR	6.98249	1.15357e-144	3.46072e-141
	CUX2	7.07416	1.43721e-136	4.31162e-133
	GADD45A	2.75812	3.55856e-124	1.06757e-120
	AHSG	3.99087	2.88053e-123	8.6416e-120
	AMBP	6.64854	8.27035e-117	2.48111e-113
	RHOB	2.13865	1.92003e-116	5.7601e-113
	APOC1	3.88125	4.16573e-116	1.24972e-112
	LINC00598	4.00567	1.00146e-110	3.00437e-107
	GLYCTK	1.62848	2.58154e-104	7.74463e-101
	MAF	1.01237	4.77451e-100	1.43235e-96
	APOA2	4.37197	1.69291e-90	5.07873e-87
	VNN1	6.4729	1.74236e-89	5.22708e-86
	DLGAP2	3.48827	1.15404e-84	3.46212e-81
	LINC02015	3.77307	2.0525e-81	6.15751e-78
	KCNN2	2.32194	1.53157e-80	4.5947e-77
	FOS	0.873034	5.5468e-76	1.66404e-72
	RBP4	4.16304	4.62564e-72	1.38769e-68
	DUSP1	1.64114	2.41185e-65	7.23556e-62
	PEBP1	3.84714	1.69144e-64	5.07431e-61
	CHST9	1.97249	7.50838e-64	2.25251e-60
	APOE	5.18911	3.34987e-61	1.00496e-57
	HAMP	2.51079	1.10355e-59	3.31064e-56
	MARK1	0.448619	6.53491e-58	1.96047e-54
	CES1	5.81462	2.36891e-57	7.10674e-54
	SNHG25	3.57318	1.2315e-56	3.69451e-53
	NPIPB15	10.2133	1.58556e-54	4.75667e-51
	FAR2	1.92577	3.08471e-53	9.25412e-50
	PRSS51	7.02149	5.00427e-53	1.50128e-49
	ENPP2	1.56092	4.42419e-48	1.32726e-44
	DDTL	1.87313	1.50209e-47	4.50628e-44
	LONRF3	3.6841	3.40986e-44	1.02296e-40
	GATM	2.49857	5.22682e-44	1.56805e-40
	FCAMR	0.527421	4.40821e-43	1.32246e-39
	IGF1	3.71327	4.05651e-42	1.21695e-38
	TENM2	7.04326	1.66526e-40	4.99578e-37
	FADS1	2.06528	1.46806e-39	4.40417e-36
	PLA2G2A	5.46144	1.53408e-39	4.60224e-36
	RANBP3L	4.91531	1.81712e-38	5.45136e-35
	MIR325HG	1.79728	6.20665e-35	1.86199e-31
	SAA1	1.15413	7.76334e-35	2.329e-31
	RP11-290F5.1	6.08803	8.65156e-35	2.59547e-31
	PDK4	2.09175	1.48794e-34	4.46383e-31
	SNTG1	5.64819	2.4015e-34	7.2045e-31
	CLU	2.44459	6.86313e-34	2.05894e-30
	MTND2P28	3.88601	8.62024e-34	2.58607e-30
	HRG	6.5456	2.36105e-33	7.08316e-30
	PDE7B	2.71384	6.44563e-33	1.93369e-29
	CLPTM1L	4.89546	7.37987e-32	2.21396e-28
	RP4-651E10.4	1.14592	9.42029e-32	2.82609e-28
	HES1	2.39852	2.61507e-29	7.84522e-26
	PAPPA2	0.126028	1.45936e-28	4.37807e-25
	GBP1	1.96218	2.68556e-28	8.05668e-25
	ANKUB1	0.93558	3.59955e-27	1.07987e-23
	TIGD2	5.6543	1.80225e-25	5.40675e-22
	GABRB2	0.380121	2.49408e-25	7.48225e-22
	RP11-426C22.5	3.68266	7.29774e-25	2.18932e-21
	H19	4.5151	1.07261e-23	3.21782e-20
	CHI3L1	5.63386	2.42504e-23	7.27512e-20
	UGT2B27P	5.46409	2.92836e-23	8.78509e-20
	LINC01151	4.77048	1.76147e-22	5.2844e-19
	RP11-701P16.2	5.42212	2.35872e-22	7.07616e-19
	CTA-276F8.2	1.37367	6.93663e-22	2.08099e-18
	HLA-B	2.02541	1.00364e-21	3.01092e-18
	TMBIM6	0.975741	1.45364e-21	4.36093e-18
	RP11-651L5.3	2.8489	1.41472e-20	4.24416e-17
	TTC3-AS1	1.40668	1.49292e-20	4.47877e-17
	UPP2	3.4399	2.97962e-19	8.93887e-16
	LINGO1	1.06269	1.72432e-18	5.17296e-15
	RP11-315O6.1	2.29676	4.89095e-14	1.46728e-10
	HSP90B1	3.23972	8.62755e-14	2.58827e-10
	TGFBR3	2.31024	1.5945e-13	4.7835e-10
	RP5-1009E24.9	2.86046	2.09951e-13	6.29852e-10
	RP11-703H8.9	1.20519	7.15476e-13	2.14643e-09
	RP1-17K7.2	3.6397	8.68363e-13	2.60509e-09
	NFKBIA	3.10152	1.07302e-12	3.21905e-09
	AC096570.2	1.23952	2.66197e-12	7.98592e-09
	NEK10	4.13117	2.9371e-12	8.8113e-09
	MYCL	3.39245	5.02986e-12	1.50896e-08
	CCDC168	0.650417	2.37856e-11	7.13568e-08
	LINC00261	0.585762	4.46846e-11	1.34054e-07
	LINC01478	1.16521	8.90843e-11	2.67253e-07
	RP11-766F14.1	0.694659	1.23816e-10	3.71448e-07
	RP5-1049N15.2	1.25517	1.65772e-10	4.97315e-07
	SAA4	4.99266	3.0848e-10	9.25441e-07
	METTL7A	2.15052	5.45996e-10	1.63799e-06
	CBR1	0.199209	1.72368e-09	5.17105e-06
	ETNPPL	1.2746	2.18695e-09	6.56086e-06
	PINLYP	0.770462	4.7383e-09	1.42149e-05
	RP11-307L3.4	0.534607	1.27737e-08	3.8321e-05
	CNTN5	0.129147	1.74902e-08	5.24707e-05
	DNAI2	0.669906	2.26682e-08	6.80046e-05
	LINC01098	2.09123	3.26908e-08	9.80724e-05
	CYP2D7	5.83608	3.28197e-08	9.84591e-05
	TPT1	1.54572	5.36767e-08	0.00016103
	CCL20	2.07932	1.18211e-07	0.000354633
	KIAA1143	1.57808	1.26702e-07	0.000380105
	PARP4P2	0.730347	2.02254e-07	0.000606761
	SUCLA2P3	0.475753	2.83038e-07	0.000849113
	LENG8	1.1828	3.43065e-07	0.0010292
	NTNG1	0.650573	3.50518e-07	0.00105156
	RP11-864N7.2	4.53826	6.58105e-07	0.00197432
	SNX18P5	6.31903	6.87021e-07	0.00206106
	NMNAT2	1.29947	7.22218e-07	0.00216665
	UGT2B7	3.81045	7.2739e-07	0.00218217
	EXOC3-AS1	1.0081	7.38022e-07	0.00221407
	RP11-64D24.2	3.47797	8.88224e-07	0.00266467
	ITGB2-AS1	1.43838	1.03002e-06	0.00309007
	NBL1	0.66518	1.34497e-06	0.0040349
	HSPA1A	2.36282	1.71702e-06	0.00515106
	PADI4	0.120829	1.86983e-06	0.0056095
	VRTN	0.738496	2.14269e-06	0.00642807
	LINC01524	0.810478	2.52478e-06	0.00757434
	HTATSF1P1	0.390336	3.19966e-06	0.00959899
	LINC00652	1.92028	3.20166e-06	0.00960497
	RP11-331H2.4	0.688841	4.64727e-06	0.0139418
	RP11-143J24.1	0.756305	5.69692e-06	0.0170907
	TMEM212-AS1	4.43426	8.18323e-06	0.0245497
	ACOXL	0.529002	1.15352e-05	0.0346055
	ROBO1	4.21182	1.57344e-05	0.0472033
HSEC	BMPR2	8.85616	<2.23E−308	<2.23E−308
	PRSS23	8.44647	<2.23E−308	<2.23E−308
	PREX2	8.41323	<2.23E−308	<2.23E−308
	PLEKHG1	8.17927	<2.23E−308	<2.23E−308
	FLT1	8.1171	<2.23E−308	<2.23E−308
	STAB2	8.07363	<2.23E−308	<2.23E−308
	LIFR	8.06005	<2.23E−308	<2.23E−308
	PTPRB	8.00393	<2.23E−308	<2.23E−308
	FBXL7	7.9371	<2.23E−308	<2.23E−308
	ROBO2	7.89106	<2.23E−308	<2.23E−308
	LDB2	7.61202	<2.23E−308	<2.23E−308
	DGKG	7.6082	<2.23E−308	<2.23E−308
	RPGR	7.53121	<2.23E−308	<2.23E−308
	GSE1	7.43434	<2.23E−308	<2.23E−308
	ITPRIP	7.41485	<2.23E−308	<2.23E−308
	EGFL7	7.35456	<2.23E−308	<2.23E−308
	GPM6A	7.35257	<2.23E−308	<2.23E−308
	HECW2	6.7372	<2.23E−308	<2.23E−308
	ADGRL4	6.67646	<2.23E−308	<2.23E−308
	PLCB1	6.56998	<2.23E−308	<2.23E−308
	RELN	6.39821	<2.23E−308	<2.23E−308
	STAB1	6.37211	<2.23E−308	<2.23E−308
	SNED1	6.32202	<2.23E−308	<2.23E−308
	GRAPL	6.30955	<2.23E−308	<2.23E−308
	ATRNL1	6.29956	<2.23E−308	<2.23E−308
	SEC14L1	6.27918	<2.23E−308	<2.23E−308
	AC010084.1	6.27442	<2.23E−308	<2.23E−308
	ASAP1	6.13125	<2.23E−308	<2.23E−308
	BTNL9	6.09513	<2.23E−308	<2.23E−308
	GNA14	5.89496	<2.23E−308	<2.23E−308
	CABLES1	5.85253	<2.23E−308	<2.23E−308
	ACSM3	5.81308	<2.23E−308	<2.23E−308
	SH3RF3	5.74218	<2.23E−308	<2.23E−308
	DNASE1L3	5.64012	<2.23E−308	<2.23E−308
	SASH1	5.6207	<2.23E−308	<2.23E−308
	ST6GALNAC3	5.56164	<2.23E−308	<2.23E−308
	CRHBP	5.56088	<2.23E−308	<2.23E−308
	EMCN	5.45588	<2.23E−308	<2.23E−308
	AC092155.4	5.3714	<2.23E−308	<2.23E−308
	ST6GAL1	5.25528	<2.23E−308	<2.23E−308
	ERG	5.22173	<2.23E−308	<2.23E−308
	AKAP12	5.11496	<2.23E−308	<2.23E−308
	F8	5.10721	<2.23E−308	<2.23E−308
	ARHGAP31	5.0451	<2.23E−308	<2.23E−308
	NRP2	4.96715	<2.23E−308	<2.23E−308
	INSR	4.79166	<2.23E−308	<2.23E−308
	PIEZO2	4.78191	<2.23E−308	<2.23E−308
	ADGRF5	4.75348	<2.23E−308	<2.23E−308
	SLC26A5	4.74241	<2.23E−308	<2.23E−308
	BMPER	4.67521	<2.23E−308	<2.23E−308
	PEAK1	4.64031	<2.23E−308	<2.23E−308
	FCHSD2	4.57775	<2.23E−308	<2.23E−308
	RARB	4.22403	<2.23E−308	<2.23E−308
	CD36	4.04296	<2.23E−308	<2.23E−308
	PPFIBP1	3.99398	<2.23E−308	<2.23E−308
	TCF4	3.75833	<2.23E−308	<2.23E−308
	NOTCH4	3.70003	<2.23E−308	<2.23E−308
	MYRIP	2.12403	<2.23E−308	<2.23E−308
	TMEM44	2.04248	<2.23E−308	<2.23E−308
	TOX2	1.51761	<2.23E−308	<2.23E−308
	CCSER1	1.20374	<2.23E−308	<2.23E−308
	TEK	1.55906	<2.23E−308	<2.23E−308
	CMAHP	5.46896	5.27412e-306	1.58224e-302
	PTPRT	4.52247	1.45452e-303	4.36357e-300
	CLEC1B	3.11724	6.94927e-302	2.08478e-298
	PDE2A	3.52279	1.97113e-293	5.91339e-290
	IGF1R	3.23906	2.78858e-290	8.36574e-287
	SNX8	3.51434	5.44606e-290	1.63382e-286
	SMAD6	5.75757	3.54961e-287	1.06488e-283
	TANC1	6.06716	7.48603e-284	2.24581e-280
	HSPG2	4.97137	2.24585e-283	6.73756e-280
	CDH13	5.06208	1.43992e-282	4.31975e-279
	SYNE1	5.72407	1.79719e-278	5.39156e-275
	PALD1	3.02391	2.81964e-272	8.45891e-269
	WARS	5.33685	3.8253e-265	1.14759e-261
	PXDN	4.25286	4.38005e-261	1.31401e-257
	PTPRG	6.50373	1.27502e-260	3.82507e-257
	CALCRL	4.63379	5.56403e-256	1.66921e-252
	YES1	7.54373	3.91137e-255	1.17341e-251
	EML1	4.0412	5.27791e-255	1.58337e-251
	CLEC4M	1.75286	9.75187e-254	2.92556e-250
	PDE4D	1.54859	1.01061e-252	3.03182e-249
	SLC2A3	2.56794	1.06759e-249	3.20276e-246
	WWTR1	8.27273	1.06341e-247	3.19022e-244
	RAMP3	5.23532	6.65248e-239	1.99574e-235
	RUNX1T1	4.78793	3.89103e-238	1.16731e-234
	ABCG1	6.06879	2.22558e-231	6.67675e-228
	DOCK9	8.40887	6.33178e-231	1.89953e-227
	PLPP1	7.57688	1.67789e-228	5.03368e-225
	TMEM233	4.15377	5.77859e-227	1.73358e-223
	HERC1	4.23157	4.12105e-226	1.23632e-222
	PCAT19	4.77326	1.23825e-224	3.71474e-221
	IRAK3	4.84873	4.02211e-221	1.20663e-217
	ATP8B1	5.8033	2.00045e-219	6.00136e-216
	ARL15	8.3406	5.69845e-218	1.70953e-214
	AFAP1L1	3.29293	5.39488e-215	1.61846e-211
	ADAM12	3.68612	6.92885e-215	2.07865e-211
	PTCHD4	3.51267	2.82248e-211	8.46745e-208
	MECOM	8.48619	5.83217e-209	1.74965e-205
	CSGALNACT1	4.3608	4.83079e-205	1.44924e-201
	ANO2	5.91045	6.6013e-199	1.98039e-195
	PLXDC2	4.26993	1.16215e-196	3.48644e-193
	NHSL2	0.543169	2.66736e-192	8.00209e-189
	RHOJ	4.19666	1.98707e-186	5.96122e-183
	IFI44	1.97813	1.34628e-184	4.03885e-181
	ACER3	3.93436	4.75775e-181	1.42733e-177
	EMP1	5.98542	6.74505e-180	2.02351e-176
	RP11-768F21.1	1.90384	6.81034e-179	2.0431e-175
	GALNT18	2.64956	1.77087e-177	5.31262e-174
	CTC-550B14.7	3.60683	7.21538e-177	2.16461e-173
	HEG1	4.57189	5.74972e-176	1.72492e-172
	PGM5	3.73602	5.85328e-174	1.75598e-170
	RP11-90C4.1	5.07131	7.45272e-174	2.23582e-170
	FLT4	5.91889	3.47855e-169	1.04356e-165
	EDN1	4.59445	2.9246e-168	8.77379e-165
	PECAM1	5.36062	2.84527e-167	8.53582e-164
	PTPRM	7.96155	1.73397e-165	5.20192e-162
	GYPC	4.88625	1.70328e-162	5.10985e-159
	DOC2B	3.48553	7.1745e-154	2.15235e-150
	RP11-314N13.10	4.16161	8.00689e-150	2.40207e-146
	VWF	4.40096	3.72001e-145	1.116e-141
	WDR66	0.21103	1.16994e-141	3.50983e-138
	NFATC2	5.78386	2.61489e-141	7.84468e-138
	PPP4R4	3.84587	3.57939e-140	1.07382e-136
	EFNB2	4.68313	4.54738e-138	1.36421e-134
	SDPR	2.14824	5.61036e-137	1.68311e-133
	KLHL4	3.14116	3.59484e-130	1.07845e-126
	BMP6	3.46852	3.17422e-128	9.52265e-125
	TMCC3	2.69339	5.40996e-125	1.62299e-121
	CEP112	1.20856	8.61137e-122	2.58341e-118
	FCN2	3.35592	6.5701e-119	1.97103e-115
	CCDC39	3.238	9.47504e-115	2.84251e-111
	ENG	3.59429	2.08808e-114	6.26423e-111
	EPHA4	4.62827	8.18692e-113	2.45608e-109
	KCNMB4	4.68044	1.64909e-111	4.94726e-108
	DYNC1I1	6.5993	2.45124e-111	7.35373e-108
	PDE10A	3.95671	9.84391e-108	2.95317e-104
	CLEC4G	2.26418	3.18267e-105	9.54802e-102
	SRPX	4.96917	9.44218e-105	2.83265e-101
	NOS3	3.56683	3.92915e-104	1.17875e-100
	RP11-557H15.3	2.29057	1.91465e-100	5.74396e-97
	NCOA7	3.07518	1.00203e-99	3.00609e-96
	GIMAP8	1.21452	2.64072e-99	7.92216e-96
	BTNL8	3.40773	1.31468e-98	3.94405e-95
	EXOC6	7.2489	2.57979e-98	7.73937e-95
	NAV1	2.63605	4.5426e-98	1.36278e-94
	ANKRD20A11P	3.04915	1.5544e-96	4.66319e-93
	KDR	3.0596	2.56329e-95	7.68987e-92
	TLL1	4.41752	4.41423e-94	1.32427e-90
	FCN3	2.72388	8.56108e-92	2.56832e-88
	NDRG1	6.87071	9.48881e-91	2.84664e-87
	AC016561.1	3.00466	3.62234e-89	1.0867e-85
	MRO	4.15559	2.14598e-87	6.43794e-84
	CLEC4GP1	1.89472	1.33644e-83	4.00931e-80
	KIF26B	1.82605	6.8977e-81	2.06931e-77
	PKHD1L1	4.80745	1.089e-80	3.26699e-77
	PITPNC1	7.24223	1.63687e-79	4.9106e-76
	SNTB2	5.35076	1.7387e-79	5.21611e-76
	bP-2189O9.2	1.5352	2.33796e-79	7.01388e-76
	PCDH17	2.10514	2.42987e-79	7.28961e-76
	POSTN	4.69852	2.02364e-78	6.07093e-75
	TMTC1	4.53735	1.94645e-76	5.83935e-73
	MMRN1	3.38591	1.21078e-75	3.63234e-72
	GABRG3	4.25547	5.77929e-75	1.73379e-71
	MAP3K6	2.24159	9.67576e-72	2.90273e-68
	KHDRBS2	4.20432	2.78006e-71	8.34018e-68
	TIMP3	3.43738	7.02872e-66	2.10862e-62
	C4orf32	3.35239	2.16999e-65	6.50997e-62
	ANGPT2	5.28212	6.75767e-65	2.0273e-61
	APOLD1	0.886718	1.65709e-64	4.97128e-61
	KCNIP4	6.0279	3.84316e-64	1.15295e-60
	AC133680.1	4.30535	4.95097e-63	1.48529e-59
	ST8SIA6	4.5659	6.54381e-63	1.96314e-59
	FGF12	5.95508	1.33867e-58	4.01601e-55
	P4HA3	3.4159	7.38932e-57	2.2168e-53
	RP11-444A22.1	3.18584	1.37352e-55	4.12055e-52
	HMCN1	2.3357	1.59335e-55	4.78004e-52
	SNCAIP	1.92783	6.99369e-55	2.09811e-51
	PDZD2	5.4286	1.64774e-54	4.94323e-51
	CYYR1	0.750137	2.26708e-53	6.80125e-50
	RP11-99E15.2	3.19722	1.37408e-52	4.12225e-49
	RP11-290H9.2	4.30526	2.8517e-51	8.55511e-48
	EDNRB	0.12725	5.24022e-51	1.57207e-47
	DAPK2	0.744962	7.13561e-51	2.14068e-47
	RP11-427M20.1	2.59471	2.39423e-47	7.18269e-44
	RP11-187O7.3	5.39561	3.03103e-47	9.0931e-44
	BMX	3.01275	5.10216e-47	1.53065e-43
	CRISPLD1	1.67698	1.41306e-46	4.23917e-43
	EFCC1	1.77265	3.70528e-46	1.11158e-42
	ITGA8	2.45025	2.93453e-45	8.8036e-42
	IZUMO1	2.42004	6.40794e-43	1.92238e-39
	ARHGEF6	3.15527	3.63759e-41	1.09128e-37
	FOXC1	2.19099	7.78387e-41	2.33516e-37
	STARD9	4.06668	1.87615e-37	5.62845e-34
	ZNF117	1.60872	2.03049e-33	6.09148e-30
	SLC44A5	2.12619	1.14292e-32	3.42877e-29
	TEX15	2.01239	3.26863e-32	9.80588e-29
	KCNE3	0.900415	1.02606e-30	3.07818e-27
	KIAA1462	1.97938	2.82678e-29	8.48034e-26
	DISC1FP1	0.987501	1.85885e-27	5.57654e-24
	CELF4	2.14353	3.49706e-26	1.04912e-22
	PLXNA4	3.38763	2.7569e-25	8.27069e-22
	AC069368.3	0.846221	3.20626e-25	9.61879e-22
	ADAM22	2.31199	3.47261e-25	1.04178e-21
	LINC02091	2.23245	2.12664e-24	6.37991e-21
	RP11-248J23.7	4.3826	3.18051e-24	9.54152e-21
	SYN3	0.556714	8.87748e-24	2.66324e-20
	SELP	1.56306	2.56986e-23	7.70959e-20
	ADAMTS5	1.26253	3.52708e-22	1.05812e-18
	OPCML	6.0096	1.10486e-21	3.31457e-18
	AP001257.1	3.01095	4.0426e-21	1.21278e-17
	CH17-437K3.1	4.21498	1.04088e-20	3.12264e-17
	RAB3C	1.85548	1.64449e-20	4.93347e-17
	RP11-307C19.2	2.38987	2.06324e-20	6.18971e-17
	CNBD1	0.903054	2.0201e-19	6.0603e-16
	CYSLTR2	1.20812	2.50216e-19	7.50649e-16
	PTGS1	1.99067	1.93177e-18	5.7953e-15
	KLF4	1.42217	1.97068e-18	5.91204e-15
	SLCO2A1	2.81162	5.086e-18	1.5258e-14
	PLAT	2.21824	1.2054e-17	3.61621e-14
	FAM189A2	1.55428	1.76515e-17	5.29546e-14
	DOK5	2.88347	1.97682e-17	5.93045e-14
	RP11-10H3.1	2.34559	3.3101e-17	9.9303e-14
	CD200R1	0.691994	5.19187e-17	1.55756e-13
	ZFPM2-AS1	3.82806	6.54716e-17	1.96415e-13
	GATA2	2.59729	1.12347e-16	3.3704e-13
	STC1	2.3973	2.13028e-16	6.39085e-13
	CTD-2135J3.3	1.24479	2.56787e-16	7.70362e-13
	FBXO39	1.58074	2.78783e-15	8.36348e-12
	NETO1	1.76494	5.32835e-15	1.59851e-11
	RP11-493E12.3	1.61604	1.88294e-14	5.64882e-11
	CLEC2B	0.387194	2.83155e-14	8.49466e-11
	HERC2P3	3.95323	2.90085e-14	8.70256e-11
	LRRC77P	1.05649	7.26995e-14	2.18099e-10
	SLC26A7	1.17668	9.9623e-14	2.98869e-10
	COL11A2	0.304907	3.41993e-13	1.02598e-09
	CAV1	1.62658	1.48035e-12	4.44104e-09
	TUBA1A	0.987605	7.23479e-12	2.17044e-08
	MIR2117HG	1.85673	1.25799e-11	3.77397e-08
	APCDD1L-AS1	0.278968	2.58201e-11	7.74604e-08
	EFR3B	0.966192	3.679e-11	1.1037e-07
	MALL	2.60856	6.91337e-11	2.07401e-07
	GALNT8	0.919234	8.48647e-11	2.54594e-07
	RP11-779O18.1	2.19747	1.28216e-10	3.84649e-07
	SOX7	1.95685	2.5227e-10	7.56809e-07
	PVALB	0.680331	2.71141e-10	8.13422e-07
	LINC02147	2.39444	3.67898e-10	1.1037e-06
	GNA14-AS1	1.15856	2.91753e-09	8.7526e-06
	CCNB1	1.38591	4.20104e-09	1.26031e-05
	CTD-2035E11.3	0.834285	6.96542e-09	2.08963e-05
	C9orf24	0.936211	2.90861e-08	8.72583e-05
	LINC01545	0.931562	5.46847e-08	0.000164054
	TIMP1	1.99528	6.38297e-08	0.000191489
	CRYBB1	1.33047	9.71368e-08	0.00029141
	PTGIS	3.75466	2.33219e-07	0.000699658
	IL13RA2	1.50095	2.6561e-07	0.00079683
	CLSPN	0.155146	5.26402e-07	0.0015792
	ABCA9	2.77844	7.65788e-07	0.00229736
	PPFIA4	1.26077	8.97541e-07	0.00269262
	FGF2	2.90607	1.38436e-06	0.00415307
	LINC01905	0.864828	1.42832e-06	0.00428497
	NUDT10	1.2833	1.75161e-06	0.00525484
	SULF1	4.01471	1.79903e-06	0.0053971
	DNAJC9-AS1	0.855479	1.8235e-06	0.00547049
	CSMD1	2.20307	2.59982e-06	0.00779946
	INTS4P1	0.270935	2.68461e-06	0.00805382
	FMN2	0.452691	4.21552e-06	0.0126466
	RP11-552I14.1	2.12673	5.48669e-06	0.0164601
	CHRM3	2.26945	5.49668e-06	0.01649
	RP11-89N17.1	0.871118	6.33615e-06	0.0190085
	BCYRN1	0.600397	6.36722e-06	0.0191017
	LINC00691	0.261877	1.16753e-05	0.0350259
	RP11-452K12.7	0.538159	1.41855e-05	0.0425566
	IL7	4.58026	1.65964e-05	0.0497892
Lymphoid	SYTL3	8.73747	<2.23E−308	<2.23E−308
	ETS1	8.3424	<2.23E−308	<2.23E−308
	IL7R	7.67828	<2.23E−308	<2.23E−308
	CD247	7.59279	<2.23E−308	<2.23E−308
	PYHIN1	7.50076	<2.23E−308	<2.23E−308
	BCL2	7.37299	<2.23E−308	<2.23E−308
	PTPRC	7.17685	<2.23E−308	<2.23E−308
	CD96	7.0726	<2.23E−308	<2.23E−308
	CCDC88C	6.8022	<2.23E−308	<2.23E−308
	APBA2	6.72885	<2.23E−308	<2.23E−308
	CCND3	6.31459	<2.23E−308	<2.23E−308
	IKZF1	5.94986	<2.23E−308	<2.23E−308
	AKNA	5.49988	<2.23E−308	<2.23E−308
	BCL11B	5.27389	<2.23E−308	<2.23E−308
	SKAP1	4.54615	<2.23E−308	<2.23E−308
	AIM1	3.99245	<2.23E−308	<2.23E−308
	CARD11	7.15889	<2.23E−308	<2.23E−308
	RUNX3	6.37797	<2.23E−308	<2.23E−308
	ITK	6.31189	1.74765e-303	5.24295e-300
	TRG-AS1	5.21726	2.03041e-290	6.09123e-287
	GNLY	5.86505	7.75156e-289	2.32547e-285
	RNF213	6.60925	3.08722e-287	9.26166e-284
	RASA3	7.68211	7.78599e-286	2.3358e-282
	ITGAL	4.42476	8.88021e-278	2.66406e-274
	TMC8	5.85759	1.74481e-276	5.23444e-273
	THEMIS	7.19308	6.84067e-274	2.0522e-270
	SLFN12L	7.75192	3.05985e-272	9.17955e-269
	CD69	3.99458	9.18355e-271	2.75506e-267
	PARP8	4.14888	6.79091e-262	2.03727e-258
	ACAP1	3.34857	1.64845e-253	4.94534e-250
	MYBL1	4.00739	1.14663e-241	3.43988e-238
	SCML4	4.7226	1.87923e-228	5.63768e-225
	IKZF3	6.19693	5.6791e-226	1.70373e-222
	SAMD3	4.38281	7.78972e-218	2.33692e-214
	TXK	6.5026	2.70049e-201	8.10147e-198
	ZNF831	3.91922	4.02678e-192	1.20804e-188
	ZFP36L2	6.28403	2.85532e-183	8.56596e-180
	PIP4K2A	2.12078	2.13855e-181	6.41564e-178
	CYTIP	5.51262	1.42373e-179	4.2712e-176
	PRKCQ	4.36496	1.7564e-178	5.2692e-175
	KLRC1	2.98678	1.25687e-173	3.77062e-170
	ANKRD44	4.6218	1.37e-173	4.11e-170
	CASP8	3.99772	2.44688e-169	7.34064e-166
	SP140	6.27068	9.69089e-168	2.90727e-164
	SEMA4D	7.09647	1.75448e-165	5.26343e-162
	ITGA4	5.28129	2.09472e-161	6.28416e-158
	LINC01934	5.88663	2.83297e-158	8.49891e-155
	PRDM1	3.54626	9.47581e-157	2.84274e-153
	NCR1	3.00317	1.22517e-155	3.67552e-152
	FAM129A	3.75575	6.42344e-148	1.92703e-144
	PPP1R16B	1.39929	5.37075e-146	1.61123e-142
	RUNX2	2.8374	1.19235e-144	3.57705e-141
	DTHD1	5.30419	1.26946e-143	3.80837e-140
	NLRC5	2.38123	2.16115e-143	6.48345e-140
	IPCEF1	3.69885	1.56371e-130	4.69113e-127
	SLAMF6	2.80235	5.93571e-130	1.78071e-126
	RP11-452D12.1	2.82808	1.85089e-127	5.55267e-124
	CD6	3.27588	1.36598e-126	4.09795e-123
	CLEC2D	6.43725	2.40333e-122	7.20999e-119
	CAMK4	3.24474	4.2251e-121	1.26753e-117
	TXNIP	4.2114	8.06311e-119	2.41893e-115
	KLRF1	3.32995	1.88215e-112	5.64645e-109
	NCR3	2.97124	3.24977e-112	9.7493e-109
	CTB-133G6.1	3.01608	6.9625e-112	2.08875e-108
	EMB	5.78577	1.25394e-111	3.76181e-108
	SH2D2A	2.65639	1.1022e-110	3.30659e-107
	JAK3	4.61182	1.69864e-110	5.09593e-107
	IFI16	2.28979	2.94446e-110	8.83338e-107
	SLC38A1	3.58645	4.14496e-109	1.24349e-105
	IFNG-AS1	5.05275	1.85253e-108	5.55759e-105
	LINC00243	3.89869	2.04052e-108	6.12155e-105
	RHOH	2.46754	9.34947e-107	2.80484e-103
	CBLB	3.49599	8.7884e-106	2.63652e-102
	FAM65B	7.08043	1.12924e-102	3.38772e-99
	LEF1	4.95762	6.99664e-101	2.09899e-97
	TBC1D10C	1.83209	1.62155e-99	4.86466e-96
	SLA	2.85381	1.99873e-97	5.9962e-94
	PTPN22	4.20861	1.88484e-93	5.65451e-90
	VAV3	5.37597	5.09601e-91	1.5288e-87
	GBP5	2.8613	6.47964e-87	1.94389e-83
	RP11-223C24.1	4.52381	5.16476e-84	1.54943e-80
	CD2	2.26334	1.2754e-80	3.8262e-77
	GPR171	3.14877	2.07905e-80	6.23714e-77
	ZBP1	2.65199	3.29317e-80	9.87952e-77
	CRTAM	3.03889	1.35157e-78	4.0547e-75
	GLCCI1	1.92551	1.92019e-78	5.76056e-75
	IL2RB	1.93471	3.19047e-77	9.5714e-74
	CDC42SE2	2.7927	2.64356e-75	7.93067e-72
	PTGDR	3.75352	6.50417e-75	1.95125e-71
	GRAP2	3.45013	3.62156e-73	1.08647e-69
	CXCR4	5.40073	4.17676e-73	1.25303e-69
	CD7	1.56616	9.81569e-73	2.94471e-69
	DGKA	4.57648	4.96313e-72	1.48894e-68
	TSPAN5	3.60737	4.6449e-71	1.39347e-67
	NELL2	4.46698	1.1455e-65	3.43649e-62
	PARP15	2.32693	1.6769e-63	5.03071e-60
	PCED1B-AS1	2.74658	8.38253e-63	2.51476e-59
	TRBC2	1.87043	4.50122e-56	1.35037e-52
	PLXNC1	4.28357	9.19857e-55	2.75957e-51
	ITPKB	3.5131	4.06716e-53	1.22015e-49
	IL18RAP	3.2494	6.5676e-53	1.97028e-49
	RP4-742C19.13	0.493959	1.76688e-52	5.30063e-49
	IL12RB2	5.1399	2.77549e-52	8.32646e-49
	SELL	2.14174	1.84434e-49	5.53301e-46
	CD3D	2.62862	1.14e-48	3.42e-45
	LINC00944	2.51667	8.08054e-46	2.42416e-42
	PTGER4	1.29128	2.47309e-41	7.41926e-38
	TRABD2A	2.30596	1.09174e-39	3.27521e-36
	KIAA1551	3.3606	5.39539e-39	1.61862e-35
	SYTL2	0.637301	1.00201e-38	3.00602e-35
	RASGRP1	2.92969	2.06509e-38	6.19526e-35
	ADAMTS17	4.0015	5.36242e-38	1.60873e-34
	ICOS	1.77968	2.42976e-37	7.28928e-34
	ATP2A3	0.118579	1.20557e-36	3.6167e-33
	EOMES	2.55373	2.08832e-34	6.26496e-31
	P2RY10	1.75851	3.93647e-34	1.18094e-30
	FN1	2.63152	1.81834e-32	5.45501e-29
	TRGC2	2.0624	2.30024e-32	6.90072e-29
	SAMD9	2.25765	2.30526e-32	6.91577e-29
	CD5	1.60794	5.06135e-32	1.5184e-28
	SIRPG	0.794755	1.80806e-30	5.42419e-27
	CRACR2A	1.35196	2.54481e-30	7.63443e-27
	CCND2	2.23718	8.5655e-30	2.56965e-26
	GRIK4	1.95074	5.70043e-29	1.71013e-25
	STK17A	3.66508	2.23602e-28	6.70806e-25
	KIR3DL2	1.78824	2.58121e-28	7.74363e-25
	SLC44A2	2.21635	6.83519e-28	2.05056e-24
	SNTG2	1.68878	1.94608e-27	5.83824e-24
	ANKRD36BP2	3.67632	2.09111e-27	6.27332e-24
	CACNB1	1.69604	2.39947e-27	7.1984e-24
	NKG7	1.47195	2.63181e-27	7.89544e-24
	OSBPL7	0.873634	8.11087e-27	2.43326e-23
	CTB-91J4.1	2.70506	1.73282e-24	5.19847e-21
	TRGV10	3.06964	2.45684e-23	7.37051e-20
	RP11-553L6.2	2.17714	9.05554e-23	2.71666e-19
	NCAM1	2.2406	1.97881e-22	5.93644e-19
	GZMA	2.40716	8.34291e-22	2.50287e-18
	IRF4	2.28005	3.62386e-21	1.08716e-17
	GPR65	1.64285	4.08188e-21	1.22456e-17
	ARHGAP11B	1.56313	1.58571e-20	4.75714e-17
	APOBEC3G	2.0393	4.12396e-20	1.23719e-16
	SLAMF1	0.84615	1.37409e-19	4.12227e-16
	S1PR5	2.35707	2.63157e-19	7.8947e-16
	PEBP1P3	1.05895	1.34294e-18	4.02882e-15
	RP11-681B3.4	3.20551	1.84577e-17	5.53731e-14
	IRGM	0.541411	4.7844e-17	1.43532e-13
	RP11-70D24.2	0.917843	6.18702e-17	1.85611e-13
	B2M	2.61883	7.60356e-17	2.28107e-13
	GZMH	2.44862	2.47585e-16	7.42754e-13
	CYSLTR1	1.63335	7.2613e-16	2.17839e-12
	FCRL3	1.52709	1.11874e-15	3.35621e-12
	LINC01716	0.769216	5.23217e-15	1.56965e-11
	RP5-1028K7.2	2.02881	1.38103e-14	4.14308e-11
	ZNF257	1.14984	2.26631e-14	6.79893e-11
	RP11-120M18.2	2.32374	4.06239e-14	1.21872e-10
	CTD-2506J14.1	0.914792	5.5422e-14	1.66266e-10
	ITGAM	1.07912	5.58511e-14	1.67553e-10
	RP11-507B12.1	0.361099	1.73003e-11	5.1901e-08
	RP11-626E13.1	0.448246	2.1254e-11	6.37621e-08
	RP11-379P15.1	0.704937	5.26361e-11	1.57908e-07
	RP11-118B22.4	0.84208	3.97756e-10	1.19327e-06
	RP11-517C16.2	1.52147	5.06039e-10	1.51812e-06
	LINC01505	3.64228	6.34286e-10	1.90286e-06
	CH507-39O4.1	0.734355	8.12225e-10	2.43667e-06
	TCF24	1.65716	1.49595e-09	4.48784e-06
	CYP51A1-AS1	0.668868	3.57567e-09	1.0727e-05
	TESPA1	1.83911	6.95671e-09	2.08701e-05
	GPX7	0.750491	9.89008e-09	2.96702e-05
	ANTXRLP1	2.16374	1.08274e-08	3.24821e-05
	RP11-154D17.1	0.554528	1.45414e-08	4.36242e-05
	NTNG2	0.965346	1.5526e-08	4.6578e-05
	LINC01943	1.28288	2.56734e-08	7.70202e-05
	RP5-1039K5.12	1.11089	3.73875e-08	0.000112163
	RP11-277P12.6	1.47083	5.8034e-08	0.000174102
	RP11-553K8.5	1.64542	1.02381e-07	0.000307143
	AC064834.1	0.428514	1.57429e-07	0.000472287
	SRSF2	4.4903	2.77663e-07	0.00083299
	SPINK1	0.189138	2.87223e-07	0.000861669
	FER1L4	4.57502	3.58906e-07	0.00107672
	LINC01644	1.40784	4.77719e-07	0.00143316
	ZIK1	1.19198	4.89109e-07	0.00146733
	HSPA1B	0.411948	5.61889e-07	0.00168567
	SLC38A5	2.21296	1.02866e-06	0.00308598
	RP11-659O3.1	1.91523	2.83264e-06	0.00849791
	SYT6	0.29219	2.94836e-06	0.00884507
	AC073115.7	1.17918	4.19281e-06	0.0125784
	CTD-2085J24.3	0.958394	4.70737e-06	0.0141221
	LINC01945	1.12021	5.51408e-06	0.0165422
	FRG1DP	1.05582	6.10204e-06	0.0183061
	AC002550.5	0.872918	8.73683e-06	0.0262105
	KIRREL3	0.693604	1.32041e-05	0.0396122
	RP11-752G15.8	0.278079	1.44929e-05	0.0434788
	LINC01967	1.42202	1.46097e-05	0.0438291
Myeloid	CD163	8.84033	<2.23E−308	<2.23E−308
	NDST3	7.88602	<2.23E−308	<2.23E−308
	MERTK	7.70404	<2.23E−308	<2.23E−308
	SAMSN1	7.5842	<2.23E−308	<2.23E−308
	FMNL2	7.30432	<2.23E−308	<2.23E−308
	TBXAS1	6.65258	<2.23E−308	<2.23E−308
	RAB31	6.63409	<2.23E−308	<2.23E−308
	KCNMA1	6.63049	<2.23E−308	<2.23E−308
	AP2A2	6.13461	<2.23E−308	<2.23E−308
	SAT1	5.3094	<2.23E−308	<2.23E−308
	CD163L1	4.14749	<2.23E−308	<2.23E−308
	SLC1A3	5.62827	<2.23E−308	<2.23E−308
	LILRB5	4.48924	3.37244e-306	1.01173e-302
	PIK3R5	5.64716	2.7415e-289	8.2245e-286
	ADAP2	6.40467	2.00452e-284	6.01355e-281
	MARCO	4.98143	2.07693e-283	6.23078e-280
	GRK3	6.72221	9.50431e-262	2.85129e-258
	SH3BP5	5.50515	3.53357e-259	1.06007e-255
	RP11-1080G15.1	5.20195	8.17356e-257	2.45207e-253
	ZEB2	6.78486	2.61767e-255	7.853e-252
	DOCK2	5.62336	4.22414e-250	1.26724e-246
	RP11-807H22.7	5.65393	3.857e-231	1.1571e-227
	HLA-DRB1	4.99027	2.71669e-213	8.15006e-210
	LPCAT2	3.60602	7.34503e-211	2.20351e-207
	DLEU7-AS1	6.05894	3.30844e-207	9.92532e-204
	SIGLEC1	3.69681	6.67504e-205	2.00251e-201
	PRKCB	5.74661	2.08358e-203	6.25074e-200
	PDE4B	6.65387	4.10312e-195	1.23094e-191
	DMXL2	4.0947	4.99033e-192	1.4971e-188
	EPB41L2	5.19509	7.35256e-192	2.20577e-188
	FMN1	4.02436	4.72828e-191	1.41849e-187
	CMKLR1	3.0142	3.25454e-190	9.76363e-187
	THEMIS2	3.85332	2.79761e-188	8.39282e-185
	CR1	3.91345	1.27912e-184	3.83736e-181
	LILRB1	5.04281	4.65105e-178	1.39532e-174
	KLHL6	4.53704	4.97277e-178	1.49183e-174
	CXCR2P1	3.9646	1.49261e-177	4.47782e-174
	HLA-DPB1	5.60202	6.64609e-174	1.99383e-170
	RNF144B	7.20391	1.90568e-172	5.71705e-169
	PAG1	6.3447	4.85642e-171	1.45693e-167
	LILRB2	5.14414	9.47262e-164	2.84178e-160
	MITF	4.0583	1.37633e-163	4.12898e-160
	GFRA2	4.78359	1.33108e-161	3.99324e-158
	CCDC88A	1.99159	3.50184e-155	1.05055e-151
	CD74	2.59261	4.25065e-155	1.27519e-151
	TYMP	3.9468	2.69527e-153	8.08582e-150
	CCDC26	5.62429	3.98009e-152	1.19403e-148
	POU2F2	3.72132	1.68508e-150	5.05525e-147
	RP11-202G18.1	3.45545	4.99834e-141	1.4995e-137
	VCAM1	6.93622	1.43015e-138	4.29044e-135
	ADGRE4P	3.8088	7.36128e-135	2.20838e-131
	SDC3	4.48787	2.66519e-132	7.99558e-129
	LILRB3	3.53106	6.30566e-131	1.8917e-127
	JAK2	2.47674	5.29488e-129	1.58846e-125
	ME1	4.72534	8.03096e-128	2.40929e-124
	SLC11A1	4.59952	1.40561e-126	4.21683e-123
	ADGRE2	3.93349	6.02266e-126	1.8068e-122
	ALOX5	5.32014	4.75345e-125	1.42603e-121
	FILIP1L	3.43797	2.13045e-124	6.39135e-121
	ARHGAP25	3.37015	1.96094e-123	5.88281e-120
	BASP1	5.47724	5.85334e-122	1.756e-118
	MIS18BP1	4.61254	2.61266e-121	7.83799e-118
	WDFY4	6.28372	3.52646e-118	1.05794e-114
	MRC1	4.24139	2.50117e-116	7.50351e-113
	RP11-588H23.3	4.90287	7.51334e-116	2.254e-112
	NLRP3	4.15465	9.79919e-116	2.93976e-112
	ITGAX	3.39604	5.66112e-115	1.69834e-111
	DOCK11	4.86048	6.7638e-112	2.02914e-108
	TFEC	1.59074	3.02731e-111	9.08193e-108
	IGSF21	5.23136	4.68779e-111	1.40634e-107
	AC104809.4	3.54538	6.50344e-111	1.95103e-107
	VSIG4	4.39897	9.98198e-102	2.99459e-98
	SAMD9L	5.57244	1.24667e-101	3.74001e-98
	RAB20	1.18274	8.4419e-96	2.53257e-92
	KMO	4.86658	5.68852e-93	1.70656e-89
	KCNE1	3.43335	4.17151e-88	1.25145e-84
	PLA2G7	4.17413	1.14173e-87	3.42518e-84
	KCNAB1	3.09152	5.06679e-87	1.52004e-83
	ANXA1	3.50618	5.80843e-80	1.74253e-76
	CD83	3.82956	9.65868e-80	2.8976e-76
	CCL3	3.48597	8.79691e-76	2.63907e-72
	C3AR1	3.66969	1.04347e-73	3.13041e-70
	GRAMD1B	4.33792	6.32062e-72	1.89618e-68
	NFAM1	2.99807	4.9694e-69	1.49082e-65
	CTTNBP2NL	5.16229	8.89789e-69	2.66937e-65
	CSF3R	1.52717	3.03055e-66	9.09166e-63
	TPK1	2.42668	1.00192e-64	3.00577e-61
	CD80	2.41818	6.61328e-64	1.98398e-60
	LGMN	5.08792	9.85625e-64	2.95687e-60
	SCIMP	3.20149	2.27808e-62	6.83423e-59
	FAM117B	4.34556	8.79959e-61	2.63988e-57
	FGL2	3.03323	1.12262e-60	3.36787e-57
	MAP3K8	1.91928	2.53086e-60	7.59258e-57
	CFP	3.16885	3.2452e-60	9.7356e-57
	RP11-489O18.1	2.60028	5.9369e-58	1.78107e-54
	MEF2C	4.71969	2.11394e-57	6.34182e-54
	HLA-DRA	3.42193	5.98239e-56	1.79472e-52
	CD86	3.66859	1.83888e-55	5.51665e-52
	CTSS	3.04187	6.70018e-55	2.01005e-51
	MPEG1	2.06707	1.40271e-53	4.20814e-50
	MYO5A	3.46526	1.72811e-53	5.18434e-50
	ZFYVE16	5.9224	6.08638e-53	1.82591e-49
	HLA-DQB1	2.76737	2.64834e-51	7.94501e-48
	BRCA2	3.01478	2.88577e-49	8.6573e-46
	PRCP	1.27435	3.41418e-46	1.02426e-42
	FKBP5	3.53054	5.98877e-46	1.79663e-42
	CLEC12A	3.70015	1.26089e-45	3.78268e-42
	HLA-DQA1	3.2522	1.49245e-45	4.47734e-42
	EPSTI1	1.71814	1.31242e-43	3.93727e-40
	TPRG1	3.71628	6.00309e-41	1.80093e-37
	FLT3	3.53326	6.83017e-41	2.04905e-37
	AC023590.1	4.82151	9.7306e-41	2.91918e-37
	IL15	3.26345	1.45648e-40	4.36945e-37
	HLA-DPA1	1.56001	1.08285e-39	3.24856e-36
	CTC-487M23.6	0.239273	1.03455e-38	3.10365e-35
	CD4	3.26379	1.51557e-38	4.54671e-35
	CTSC	4.11466	1.14155e-36	3.42466e-33
	FIRRE	3.26026	4.63776e-30	1.39133e-26
	FCN1	2.20536	1.39468e-29	4.18405e-26
	FTH1	5.66383	3.2271e-29	9.68129e-26
	METRNL	3.29042	2.6915e-28	8.0745e-25
	RP13-884E18.4	1.79353	1.98832e-27	5.96497e-24
	CD5L	2.89523	6.27517e-27	1.88255e-23
	KIAA2022	2.75096	8.33673e-26	2.50102e-22
	CLEC4E	2.08238	1.12842e-23	3.38525e-20
	CCL4L2	2.61414	1.64113e-23	4.92339e-20
	FUT8	5.38867	7.76354e-23	2.32906e-19
	ARHGAP22	3.65235	7.97854e-23	2.39356e-19
	RNASET2	3.28433	1.26912e-22	3.80737e-19
	ZNF85	1.80491	1.35466e-21	4.06398e-18
	LINC00970	4.92418	3.50701e-21	1.0521e-17
	C1QA	2.59069	4.59151e-21	1.37745e-17
	CCL4	1.5406	4.96682e-20	1.49004e-16
	MS4A6E	1.56529	3.58597e-18	1.07579e-14
	LILRA6	2.4865	9.3417e-18	2.80251e-14
	CTD-2303H24.2	1.02455	2.23297e-17	6.6989e-14
	RP6-159A1.4	2.11728	6.33449e-17	1.90035e-13
	DAGLA	0.731125	1.1118e-16	3.3354e-13
	LINC00977	2.22808	5.21881e-16	1.56564e-12
	CD300LF	2.23135	5.87101e-16	1.7613e-12
	ADAMTSL4	0.955764	6.02833e-16	1.8085e-12
	ADAM28	3.0964	6.618e-16	1.9854e-12
	CIITA	1.39213	9.22317e-15	2.76695e-11
	DRAM1	3.79782	1.48013e-14	4.4404e-11
	ACE	2.46238	1.044e-12	3.13201e-09
	RP1-231P7P.1	1.7386	1.20328e-12	3.60984e-09
	MIR3945HG	2.47486	2.25771e-12	6.77312e-09
	RP11-529K1.4	1.61016	3.59317e-12	1.07795e-08
	SPIC	2.05597	5.46713e-12	1.64014e-08
	CLEC9A	1.77221	8.99057e-12	2.69717e-08
	CHRNA1	1.60538	9.54045e-11	2.86214e-07
	PLB1	1.81284	5.47473e-10	1.64242e-06
	NAPSB	1.86406	9.27155e-10	2.78147e-06
	CLNK	3.40005	1.68559e-09	5.05677e-06
	LRMP	0.487743	2.18266e-09	6.54797e-06
	FOLR3	1.2174	5.28165e-09	1.58449e-05
	NYNRIN	1.15745	7.61805e-09	2.28541e-05
	RASSF2	0.722027	2.14229e-08	6.42686e-05
	RP11-761N21.1	1.25692	2.92558e-08	8.77675e-05
	RP1-137K2.2	0.68814	3.86921e-08	0.000116076
	UAP1L1	1.52143	3.98609e-08	0.000119583
	SMIM25	1.48806	5.17638e-08	0.000155291
	RCN3	0.568478	8.17075e-08	0.000245122
	SIGLECL1	0.748609	8.74067e-08	0.00026222
	USP12-AS1	2.09367	1.10567e-07	0.0003317
	VCAN	2.37706	1.1111e-07	0.00033333
	PTGER2	1.65118	2.84221e-07	0.000852664
	AP001627.1	0.669625	3.3592e-07	0.00100776
	MYB	1.43852	3.77941e-07	0.00113382
	FAM71F1	0.892225	5.64596e-07	0.00169379
	TMEM186	0.659825	5.75689e-07	0.00172707
	LINC00968	1.13657	8.64346e-07	0.00259304
	FCHO1	0.300937	8.87334e-07	0.002662
	LINC01500	0.256743	9.45104e-07	0.00283531
	RP3-340H11.2	1.60202	9.82369e-07	0.00294711
	RP11-178L8.3	0.842572	1.10211e-06	0.00330633
	SEPT7P9	2.4763	1.10387e-06	0.00331162
	KRTAP5-10	1.18469	1.35423e-06	0.00406268
	HNRNPA1P54	0.192269	2.32632e-06	0.00697897
	AP000959.2	0.478688	3.80307e-06	0.0114092
	FCRL1	0.874838	5.34693e-06	0.0160408
	CD180	1.14401	6.10176e-06	0.0183053
	CLEC4F	1.09996	1.37771e-05	0.0413313
Neural	RBFOX1	1.05018	1.39885e-148	4.19654e-145
	LINC00486	2.27391	5.85376e-132	1.75613e-128
	LINC00636	0.499847	1.66867e-112	5.006e-109
	CNTNAP2	5.68044	1.71862e-109	5.15586e-106
	RP11-473O4.5	2.47274	5.03608e-95	1.51082e-91
	RP11-57A19.4	4.61663	1.39662e-81	4.18985e-78
	RP11-61O11.1	1.43258	3.6837e-73	1.10511e-69
	RP11-57C13.4	2.32235	7.27025e-71	2.18107e-67
	RP11-431J24.2	1.02035	4.26694e-65	1.28008e-61
	ERC2	1.97014	1.63703e-62	4.91108e-59
	RP11-436D23.1	1.95749	6.93746e-57	2.08124e-53
	DNAH9	2.5995	1.57441e-52	4.72324e-49
	NUP210L	3.71533	1.64728e-52	4.94184e-49
	ANKS1B	1.62997	8.63871e-52	2.59161e-48
	RGS6	1.29926	5.9929e-50	1.79787e-46
	EYS	0.631387	1.13885e-49	3.41655e-46
	CASC20	1.03519	5.97786e-49	1.79336e-45
	GRID2	2.41619	2.16015e-48	6.48045e-45
	CDH15	3.12701	1.20801e-46	3.62403e-43
	CACNA1A	2.64247	1.78687e-46	5.3606e-43
	DCC	3.59598	5.42449e-45	1.62735e-41
	ALK	2.8506	4.48134e-44	1.3444e-40
	TENM4	2.62499	5.35655e-44	1.60696e-40
	LINC01299	1.62587	2.87779e-42	8.63338e-39
	CTC-340A15.2	2.49198	1.01568e-41	3.04705e-38
	UNC5D	3.48764	2.56939e-41	7.70818e-38
	MAPT-AS1	1.25618	2.53607e-39	7.6082e-36
	2022-09-14	2.0591	2.57197e-38	7.71591e-35
	RP3-412A9.17	1.50617	3.99647e-38	1.19894e-34
	HS6ST3	1.96557	5.07112e-38	1.52134e-34
	CAV3	1.01131	1.6525e-37	4.95749e-34
	AC005537.2	0.906359	5.18514e-37	1.55554e-33
	RP3-439F8.1	1.00303	1.78012e-36	5.34035e-33
	DNAH3	4.31569	2.03562e-36	6.10685e-33
	ZIM2-AS1	1.84331	1.99706e-35	5.99119e-32
	RP11-146E13.4	1.9278	9.98796e-34	2.99639e-30
	MAST1	1.407	1.86442e-33	5.59325e-30
	LINC01435	0.2493	2.39432e-33	7.18295e-30
	CSMD3	1.62181	5.23873e-33	1.57162e-29
	PTPRO	2.74056	7.492e-33	2.2476e-29
	SLC6A15	1.18203	5.6439e-32	1.69317e-28
	KAZN	4.92695	6.45869e-32	1.93761e-28
	HSF2BP	0.579024	9.56269e-32	2.86881e-28
	PSG7	2.35318	1.18613e-31	3.55839e-28
	GABBR2	1.16076	2.06965e-31	6.20896e-28
	LRRC4C	4.84625	2.15157e-31	6.45471e-28
	NXF4	1.25804	3.34672e-31	1.00401e-27
	RP11-289H16.1	2.70428	5.62777e-31	1.68833e-27
	PCDH9-AS1	1.42743	7.93094e-31	2.37928e-27
	NLRP2	0.840547	3.68562e-30	1.10568e-26
	IGHM	0.329745	4.18303e-30	1.25491e-26
	RP1-292B18.4	2.76803	5.26895e-30	1.58069e-26
	ADAM23	0.875904	1.16466e-29	3.49397e-26
	RP11-146I2.1	1.9711	3.2176e-29	9.6528e-26
	SLC26A9	1.42563	6.37425e-29	1.91228e-25
	XXbac-BPG27H4.8	0.469211	6.87234e-29	2.0617e-25
	RP11-626K17.5	1.41465	1.41991e-28	4.25973e-25
	GNAL	0.844489	2.2085e-28	6.62551e-25
	SRRM3	2.04405	3.43485e-28	1.03045e-24
	SDK2	2.55915	4.62605e-28	1.38782e-24
	GALNT13	1.52144	5.05332e-28	1.516e-24
	RP11-519G16.3	1.36581	6.06067e-28	1.8182e-24
	GRM7	0.354925	7.87331e-28	2.36199e-24
	RP11-524F11.2	1.38237	1.08441e-27	3.25323e-24
	DISP2	1.72162	2.26171e-27	6.78512e-24
	ANK1	1.35495	3.47241e-27	1.04172e-23
	ASIC2	2.93292	3.94475e-27	1.18342e-23
	CDH18	4.50059	5.9808e-27	1.79424e-23
	SLC25A12	2.65844	6.76498e-27	2.02949e-23
	MEGF11	0.378135	1.74351e-26	5.23052e-23
	SLC4A1	0.225181	3.51856e-26	1.05557e-22
	SRRM4	0.16125	4.94144e-26	1.48243e-22
	RP11-296E23.1	1.34715	5.49009e-26	1.64703e-22
	SLC35F2	2.41903	9.41845e-26	2.82554e-22
	BAGE2	0.934212	1.25828e-25	3.77483e-22
	CUBN	2.77822	2.01404e-25	6.04213e-22
	IGF2BP3	3.38521	5.76243e-25	1.72873e-21
	RYR3	0.243299	1.77353e-24	5.32058e-21
	TMC1	0.654799	6.22668e-24	1.868e-20
	CH17-132F21.5	1.3902	8.99093e-24	2.69728e-20
	MELK	0.40907	9.33925e-24	2.80178e-20
	RP11-364L4.3	1.39768	1.86755e-23	5.60265e-20
	CLDN11	0.441619	1.93097e-23	5.79291e-20
	RP11-343H19.1	1.17032	4.34673e-23	1.30402e-19
	SOX2-OT	0.142686	4.43977e-23	1.33193e-19
	RP11-412B14.1	1.39678	4.75433e-23	1.4263e-19
	LINC00871	0.483063	6.99237e-23	2.09771e-19
	LINC2194	0.506647	7.64098e-23	2.2923e-19
	CTC-535M15.2	0.613753	1.26813e-22	3.8044e-19
	FCRL5	1.47225	1.48859e-22	4.46578e-19
	RP11-454P21.1	1.57435	1.67981e-22	5.03942e-19
	GALP	1.38962	1.98252e-22	5.94756e-19
	C19orf81	2.8007	4.10132e-22	1.2304e-18
	KCNK2	0.660893	8.56145e-22	2.56844e-18
	GGT4P	0.681597	9.66697e-22	2.90009e-18
	AC000111.6	0.709847	1.66718e-21	5.00155e-18
	AC007285.6	0.358621	2.68352e-21	8.05056e-18
	GLRA2	0.614259	3.5979e-21	1.07937e-17
	SYNC	0.78689	4.07842e-21	1.22353e-17
	FAM230B	0.655509	5.42033e-21	1.6261e-17
	RP11-154B12.3	1.05619	6.05595e-21	1.81678e-17
	ZNF536	0.524837	6.20992e-21	1.86297e-17
	ATP8A2	3.03889	9.97756e-21	2.99327e-17
	SGCD	0.168446	1.06686e-20	3.20059e-17
	PLD5	2.20884	1.09988e-20	3.29963e-17
	RP11-402N8.1	1.37293	1.62795e-20	4.88384e-17
	DIAPH3	1.26665	1.8065e-20	5.4195e-17
	LINC01460	1.12516	2.76196e-20	8.28588e-17
	GGT3P	1.545	2.79861e-20	8.39584e-17
	TESC-AS1	0.765812	4.59137e-20	1.37741e-16
	RP11-519G16.5	1.45705	7.14066e-20	2.1422e-16
	GPR78	1.65079	8.93716e-20	2.68115e-16
	AC005592.2	3.06501	9.76947e-20	2.93084e-16
	LINC01787	1.60855	1.25552e-19	3.76655e-16
	TRPC7	0.981775	1.41573e-19	4.24719e-16
	SPANXA2-OT1	1.2794	2.55699e-19	7.67098e-16
	C7orf72	0.852002	2.58038e-19	7.74115e-16
	LINC00519	0.341992	5.31332e-19	1.594e-15
	RNFT2	3.2497	6.85852e-19	2.05756e-15
	SLC6A9	0.419332	7.79731e-19	2.33919e-15
	RP11-317N12.1	3.78556	1.03269e-18	3.09806e-15
	RGS22	2.21559	1.05594e-18	3.16783e-15
	CTD-3105H18.14	1.23024	2.3581e-18	7.07431e-15
	CFAP54	3.2482	3.04802e-18	9.14406e-15
	MYO1H	1.90857	3.48459e-18	1.04538e-14
	RP11-577G20.1	0.594146	6.47676e-18	1.94303e-14
	AC096574.5	1.6417	6.95294e-18	2.08588e-14
	RP11-312B8.1	1.11745	1.24046e-17	3.72137e-14
	TLL2	1.03875	2.7844e-17	8.3532e-14
	NRXN1	5.00022	2.84372e-17	8.53117e-14
	AC092684.1	1.14631	3.16369e-17	9.49108e-14
	RP11-242J7.1	0.853177	3.22217e-17	9.6665e-14
	HS6ST2	1.34062	3.79625e-17	1.13887e-13
	ATP11AUN	1.02316	3.80297e-17	1.14089e-13
	SULT2B1	1.29201	4.89657e-17	1.46897e-13
	AC073325.1	0.911808	5.71454e-17	1.71436e-13
	RP11-314D7.1	1.55245	6.12557e-17	1.83767e-13
	TSPEAR	0.145463	7.90124e-17	2.37037e-13
	CXCL17	0.932524	9.4375e-17	2.83125e-13
	LINC01208	0.992599	9.75532e-17	2.9266e-13
	C22orf31	1.69441	1.10312e-16	3.30936e-13
	DPP6	0.887475	1.30386e-16	3.91158e-13
	ELN	0.820663	2.95525e-16	8.86575e-13
	AC005358.3	1.66987	3.35959e-16	1.00788e-12
	PCDH15	3.39648	4.12824e-16	1.23847e-12
	NPAS1	0.777013	5.42921e-16	1.62876e-12
	RGS7	2.14765	6.48384e-16	1.94515e-12
	P2RX1	0.185733	7.76059e-16	2.32818e-12
	LGI3	0.800242	8.31657e-16	2.49497e-12
	GALNT9	0.969878	8.68236e-16	2.60471e-12
	CHRND	0.448977	8.99753e-16	2.69926e-12
	PRRX2	0.518334	1.44189e-15	4.32568e-12
	PKD1L2	0.47682	1.6241e-15	4.87231e-12
	FOXRED2	0.562951	1.6274e-15	4.8822e-12
	RP5-892K4.1	0.929026	1.64363e-15	4.9309e-12
	GBX1	1.21078	1.75064e-15	5.25191e-12
	JCHAIN	1.27347	2.00708e-15	6.02125e-12
	RASGRF1	0.712733	2.42546e-15	7.27637e-12
	PPM1E	1.84122	3.34589e-15	1.00377e-11
	TMEM35A	1.03223	3.36571e-15	1.00971e-11
	PGR-AS1	1.08312	3.47993e-15	1.04398e-11
	LINC01701	1.18649	3.93577e-15	1.18073e-11
	CLGN	0.480367	4.12299e-15	1.2369e-11
	CTD-2331C18.5	1.94939	7.02187e-15	2.10656e-11
	RP11-556O9.2	2.22826	8.07973e-15	2.42392e-11
	RBL1	1.74133	8.55424e-15	2.56627e-11
	RP11-15B24.5	2.87156	9.10542e-15	2.73163e-11
	MAGEB3	0.981441	1.08859e-14	3.26578e-11
	RP11-362A1.1	0.799967	1.17877e-14	3.5363e-11
	RP11-396O20.1	0.287185	1.51182e-14	4.53545e-11
	ADGRD2	0.818376	2.55954e-14	7.67861e-11
	FAM86MP	1.02116	2.63632e-14	7.90896e-11
	TYR	0.506888	2.68546e-14	8.05639e-11
	BUB1B	0.824515	3.60471e-14	1.08141e-10
	SPTBN4	0.149656	3.78559e-14	1.13568e-10
	CIB2	0.828184	4.47897e-14	1.34369e-10
	LINC01864	1.74342	4.51991e-14	1.35597e-10
	TGM7	1.65204	7.2639e-14	2.17917e-10
	RP11-739N10.1	1.20939	9.1539e-14	2.74617e-10
	GFRAL	0.784617	9.88001e-14	2.964e-10
	RHEBL1	0.508555	1.11969e-13	3.35906e-10
	OLFML3	0.12034	1.37069e-13	4.11206e-10
	GPR17	1.68652	2.12288e-13	6.36863e-10
	AC011901.2	0.126534	2.36353e-13	7.09059e-10
	RP11-26L16.1	1.17895	2.45351e-13	7.36053e-10
	CCL22	1.14123	2.4877e-13	7.4631e-10
	IL23R	0.207511	5.45558e-13	1.63667e-09
	CFAP100	1.18805	6.24899e-13	1.8747e-09
	RP11-113K21.4	2.01903	7.68724e-13	2.30617e-09
	ALX4	0.862172	1.09581e-12	3.28742e-09
	PPP1R14C	0.950127	1.41516e-12	4.24549e-09
	AC009784.3	1.79395	1.6641e-12	4.99229e-09
	C8orf74	1.63114	1.77796e-12	5.33387e-09
	RP11-395F4.1	0.919948	1.93227e-12	5.79682e-09
	CTD-2168K21.1	0.912564	1.96721e-12	5.90163e-09
	KDF1	0.119893	2.63975e-12	7.91925e-09
	CTD-2083E4.6	1.37836	2.68743e-12	8.06229e-09
	PRSS38	0.533391	2.82543e-12	8.47629e-09
	RP11-168O16.1	1.01518	3.68667e-12	1.106e-08
	LINC01551	1.02226	3.78996e-12	1.13699e-08
	LRRC74A	0.272844	3.9978e-12	1.19934e-08
	MKI67	0.428636	4.31679e-12	1.29504e-08
	RP11-248G5.8	0.78549	5.29124e-12	1.58737e-08
	TOP2A	1.09741	5.57552e-12	1.67266e-08
	CACNA1B	3.20786	6.00706e-12	1.80212e-08
	SHISA9	1.13843	6.12564e-12	1.83769e-08
	CPAMD8	1.05253	6.7561e-12	2.02683e-08
	AC019109.1	0.992924	8.21747e-12	2.46524e-08
	RP11-318K12.2	2.05118	1.04467e-11	3.13401e-08
	PRSS54	1.01571	1.09563e-11	3.28688e-08
	RP11-288K12.1	1.11149	1.41422e-11	4.24267e-08
	MAN1B1-AS1	0.857122	1.43131e-11	4.29393e-08
	C2orf61	1.20715	1.51448e-11	4.54345e-08
	ICAM4	0.654789	1.70623e-11	5.11868e-08
	ADARB2	1.81393	2.2192e-11	6.6576e-08
	BMP7	1.40629	2.26087e-11	6.7826e-08
	DSG3	0.114968	2.31387e-11	6.94161e-08
	LINC01498	0.690588	2.85243e-11	8.55728e-08
	SELENOM	0.778491	3.92766e-11	1.1783e-07
	PSMA8	1.09627	4.04188e-11	1.21256e-07
	CACNA2D3	1.74788	4.11676e-11	1.23503e-07
	LINC00508	0.769042	4.13984e-11	1.24195e-07
	LRP1B	3.8036	4.9716e-11	1.49148e-07
	LINC01658	1.78289	5.60814e-11	1.68244e-07
	ADAMTS16	0.944011	6.42915e-11	1.92874e-07
	MAL	0.736089	7.15143e-11	2.14543e-07
	AL157871.2	0.751879	7.29692e-11	2.18908e-07
	CDH12	1.30897	7.46171e-11	2.23851e-07
	CTB-147C22.9	1.63483	9.8307e-11	2.94921e-07
	XG	0.155899	9.9038e-11	2.97114e-07
	RAB23	0.877214	1.10749e-10	3.32248e-07
	RP5-1121H13.4	1.8504	1.20783e-10	3.6235e-07
	AP000233.4	0.895046	1.264e-10	3.79201e-07
	ALAS2	1.34226	1.27738e-10	3.83213e-07
	ANGPT4	0.873383	1.32493e-10	3.9748e-07
	GS1-279B7.1	1.4785	1.38629e-10	4.15886e-07
	LINC00309	0.689354	1.44461e-10	4.33384e-07
	WSCD1	1.7052	1.45358e-10	4.36074e-07
	RP11-138P22.1	1.11906	1.47914e-10	4.43742e-07
	RP11-114G22.1	1.23784	1.50916e-10	4.52748e-07
	SLC27A6	0.355823	1.72669e-10	5.18006e-07
	AC009299.2	0.657898	1.90039e-10	5.70118e-07
	LINC01356	1.00815	2.01886e-10	6.05657e-07
	TTC39A	1.43862	2.04938e-10	6.14814e-07
	RP11-15M15.2	0.907922	3.02187e-10	9.06561e-07
	PSG6	0.93978	3.07508e-10	9.22524e-07
	RP4-594L9.2	0.672131	3.29813e-10	9.89439e-07
	C10orf53	1.20208	3.51645e-10	1.05494e-06
	AC112198.1	1.85855	3.55104e-10	1.06531e-06
	LINC01618	1.1056	3.79554e-10	1.13866e-06
	GPR158-AS1	1.59058	4.00272e-10	1.20081e-06
	MEIOB	1.2655	4.99544e-10	1.49863e-06
	RP11-515E23.1	1.40197	5.99361e-10	1.79808e-06
	RP11-755B10.3	0.920445	6.81724e-10	2.04517e-06
	MIR3976HG	0.682947	6.9069e-10	2.07207e-06
	LINC00330	0.603177	7.84519e-10	2.35356e-06
	RP13-539F13.3	1.29748	8.24525e-10	2.47357e-06
	LINC01703	0.406846	9.84799e-10	2.9544e-06
	AC068831.10	1.28098	1.09812e-09	3.29437e-06
	HTR2C	0.242591	1.25836e-09	3.77508e-06
	RP11-266O8.1	2.4659	1.63852e-09	4.91556e-06
	ZNF560	1.12947	1.68983e-09	5.0695e-06
	RP4-614C10.3	1.5819	2.36768e-09	7.10305e-06
	CTC-400I9.2	0.44629	2.58969e-09	7.76906e-06
	DNAH17	2.02091	2.59358e-09	7.78074e-06
	LINC01592	0.620363	2.64595e-09	7.93785e-06
	AP000345.2	1.75306	2.81532e-09	8.44596e-06
	RP11-244M2.1	0.226869	3.41339e-09	1.02402e-05
	KCTD19	0.707919	3.46893e-09	1.04068e-05
	SLC5A2	1.25454	3.60534e-09	1.0816e-05
	RP11-61O1.1	0.270792	3.66262e-09	1.09879e-05
	CD160	0.137812	3.8831e-09	1.16493e-05
	RP11-338E21.1	1.05415	4.26835e-09	1.28051e-05
	SERPINB2	0.636257	4.28702e-09	1.28611e-05
	DNAJB5-AS1	1.27045	4.47789e-09	1.34337e-05
	RP11-82O19.1	0.292249	4.48555e-09	1.34567e-05
	RP11-1109M24.5	0.34555	4.95311e-09	1.48593e-05
	SLC6A4	1.59154	5.88277e-09	1.76483e-05
	RP11-576E20.1	1.22463	5.96736e-09	1.79021e-05
	LINC01630	2.07152	6.4989e-09	1.94967e-05
	LDLRAD1	0.695143	7.30268e-09	2.19081e-05
	KCNH7	2.28391	7.55356e-09	2.26607e-05
	PHF24	0.690411	8.35562e-09	2.50669e-05
	NLRP12	1.15424	9.21901e-09	2.7657e-05
	CLVS1	0.476895	1.05615e-08	3.16846e-05
	ZNF385C	0.635027	1.07688e-08	3.23065e-05
	RP11-72L22.1	0.773911	1.225e-08	3.675e-05
	RNF212B	0.29855	1.35898e-08	4.07694e-05
	LINC01533	0.122802	1.99646e-08	5.98938e-05
	CTD-3222D19.2	1.93242	2.10735e-08	6.32204e-05
	ABCC5-AS1	1.66143	2.23782e-08	6.71347e-05
	ABCB5	1.15524	2.58778e-08	7.76333e-05
	AP000705.7	0.553836	3.3211e-08	9.96329e-05
	SPC25	1.16649	3.3343e-08	0.000100029
	GS1-594A7.3	0.658838	3.38596e-08	0.000101579
	AP4B1-AS1	0.358272	3.69471e-08	0.000110841
	CDHR1	0.931656	3.78337e-08	0.000113501
	RP11-554D15.1	0.627265	4.47373e-08	0.000134212
	SCNN1G	0.790057	4.61385e-08	0.000138416
	RP11-113I24.1	2.9394	4.84669e-08	0.000145401
	TMEM52B	1.49441	5.07052e-08	0.000152116
	LINC01518	0.395028	6.49174e-08	0.000194752
	RP11-152K4.2	0.269417	7.70096e-08	0.000231029
	GNG7	2.84228	7.82797e-08	0.000234839
	LINC00958	0.506525	7.88395e-08	0.000236519
	OSTCP1	1.38647	8.46094e-08	0.000253828
	GCSAML	0.876379	8.63059e-08	0.000258918
	TNNT1	1.31115	9.20481e-08	0.000276144
	RP11-477N12.4	0.249834	9.43012e-08	0.000282903
	ASB2	1.13937	1.06308e-07	0.000318924
	CASP14	1.74409	1.06831e-07	0.000320494
	AC087501.1	1.11321	1.10607e-07	0.000331822
	SLC6A5	1.15008	1.41529e-07	0.000424587
	ODF1	1.58116	1.42943e-07	0.000428828
	RP11-10N16.3	0.787596	1.54769e-07	0.000464306
	AP003025.2	1.1231	1.6646e-07	0.000499379
	CNMD	1.21816	1.66928e-07	0.000500783
	SNX31	0.642901	1.94477e-07	0.000583432
	RP11-38L15.2	0.963628	2.20572e-07	0.000661717
	HK1	2.06516	2.37706e-07	0.000713117
	RP4-543J13.1	1.0995	2.94576e-07	0.000883727
	UQCRFS1P2	0.943408	3.17572e-07	0.000952716
	ADGRE3	2.23062	3.27805e-07	0.000983414
	RP11-157D23.2	0.824712	3.61871e-07	0.00108561
	FAM124B	0.136754	3.69128e-07	0.00110738
	FCRL4	0.202272	3.73922e-07	0.00112177
	CTB-60B18.6	0.857951	3.86232e-07	0.0011587
	PHACTR1	3.85692	4.02772e-07	0.00120832
	LINC00702	1.08051	4.34806e-07	0.00130442
	RP1-102G20.5	0.199236	4.76711e-07	0.00143013
	TERT	1.17532	4.78185e-07	0.00143455
	ZNF385D-AS2	1.21408	4.88601e-07	0.0014658
	SCN4A	0.39102	4.89101e-07	0.0014673
	RP11-156P1.2	0.121683	4.98064e-07	0.00149419
	CTD-3253I12.1	1.43804	5.05766e-07	0.0015173
	CSE1L-AS1	1.44429	5.27907e-07	0.00158372
	RP11-538I12.2	0.790249	6.30489e-07	0.00189147
	TECRL	0.840303	6.4077e-07	0.00192231
	IL21	1.63227	7.62874e-07	0.00228862
	THAP2	0.694258	8.52429e-07	0.00255729
	SLC2A1-AS1	0.345846	9.01566e-07	0.0027047
	PIN4	1.07538	9.02546e-07	0.00270764
	RP11-65B23.5	1.31676	1.06499e-06	0.00319496
	MAP1LC3C	1.45914	1.25315e-06	0.00375946
	RP11-472N19.3	0.155954	1.3504e-06	0.0040512
	AC097467.2	0.45363	1.36359e-06	0.00409077
	LINC01640	1.32631	1.6072e-06	0.0048216
	DSC3	0.738093	1.67074e-06	0.00501222
	DHH	0.53208	1.8668e-06	0.00560039
	CTC-518B2.10	0.143063	1.99858e-06	0.00599574
	RP11-736P16.1	0.713478	2.04865e-06	0.00614595
	RP11-16N2.1	1.10299	2.05724e-06	0.00617173
	SIRT4	0.682394	2.30848e-06	0.00692544
	KDM4D	0.615387	2.39939e-06	0.00719817
	RP1-228P16.4	0.21543	2.6815e-06	0.0080445
	TNFRSF18	0.26497	3.18127e-06	0.00954382
	RP11-1148O4.2	1.04781	3.29612e-06	0.00988836
	RP11-118B18.3	0.25738	3.38075e-06	0.0101422
	EVPL	0.837918	3.46405e-06	0.0103921
	FRMD6-AS2	0.163468	3.56688e-06	0.0107006
	RP11-516J2.1	0.35862	3.66884e-06	0.0110065
	AC096669.1	0.77354	3.90081e-06	0.0117024
	RP11-846C15.2	0.101531	4.13991e-06	0.0124197
	RP11-467L24.1	0.857895	4.35598e-06	0.0130679
	ISLR2	1.11863	4.40691e-06	0.0132207
	CPLX4	0.558707	4.67578e-06	0.0140273
	AC104134.2	0.929997	4.77428e-06	0.0143228
	AC053503.11	0.717787	5.80847e-06	0.0174254
	CUBNP2	1.84461	6.28881e-06	0.0188664
	AP000304.12	0.739496	6.39816e-06	0.0191945
	AC092614.2	0.78736	6.50446e-06	0.0195134
	RARRES1	0.890673	9.29536e-06	0.0278861
	SPTA1	0.163472	9.63572e-06	0.0289072
	ARHGAP23P1	2.04684	1.03438e-05	0.0310314
	RP11-646I6.3	0.4574	1.06489e-05	0.0319466
	GABRA4	1.68628	1.08324e-05	0.0324971
	ADAMTS14	0.46816	1.11673e-05	0.0335018
	TCEANC2	0.463776	1.16858e-05	0.0350575
	CLCA4	0.266748	1.1963e-05	0.0358889
	NKAIN3	1.57401	1.2519e-05	0.0375571
	B3GNT6	1.2519	1.36172e-05	0.0408517
	LINC00911	0.129441	1.39954e-05	0.0419861
Stellate	CRISPLD2	10.199	<2.23E−308	<2.23E−308
	ADAMTS2	8.19935	<2.23E−308	<2.23E−308
	LAMB1	7.26741	2.9151e-283	8.74531e-280
	CACNA1C	5.60153	1.97054e-208	5.91161e-205
	RBMS3	7.99276	2.78954e-203	8.36861e-200
	CDH19	5.22473	1.9967e-198	5.99009e-195
	PTH1R	6.95806	1.2846e-195	3.85379e-192
	PLA2G5	5.60217	7.8471e-191	2.35413e-187
	LAMA2	6.84731	8.64654e-184	2.59396e-180
	COL4A2	6.27996	2.15923e-171	6.47768e-168
	C1QTNF1	6.41186	4.49764e-169	1.34929e-165
	ADAMTS9-AS2	7.66413	6.51226e-165	1.95368e-161
	WNT9A	4.6798	4.6965e-154	1.40895e-150
	HGF	5.23657	1.48324e-119	4.44973e-116
	PAMR1	3.90631	3.89337e-108	1.16801e-104
	RGS2	4.75888	7.68862e-108	2.30659e-104
	COL6A3	4.25388	1.46011e-105	4.38032e-102
	MGAT4C	8.83567	2.9717e-104	8.9151e-101
	PWRN1	3.90773	9.01654e-97	2.70496e-93
	SMOC2	3.95934	3.43599e-93	1.0308e-89
	ADGRB3	3.99179	1.61829e-91	4.85487e-88
	PRR16	4.2122	5.55458e-91	1.66637e-87
	CCDC3	4.60574	7.52619e-91	2.25786e-87
	COL25A1	7.85627	2.57958e-90	7.73873e-87
	PDZRN4	3.65959	3.80461e-87	1.14138e-83
	NFASC	4.13	1.00029e-86	3.00087e-83
	ADAMTS12	4.98724	1.63254e-84	4.89762e-81
	BMP5	4.44583	2.04833e-80	6.145e-77
	SVEP1	7.01191	1.19461e-74	3.58383e-71
	GUCY1A2	7.10507	2.83972e-69	8.51915e-66
	LINC01091	4.95354	1.44495e-67	4.33486e-64
	LAMC3	6.21814	1.66535e-67	4.99605e-64
	CLSTN2	3.40087	6.20761e-66	1.86228e-62
	PRICKLE2	7.14408	2.3572e-65	7.07159e-62
	BNIP3L	5.75246	1.09664e-63	3.28992e-60
	HAS2	3.65572	2.5867e-61	7.76009e-58
	CCDC102B	4.56502	2.41158e-59	7.23473e-56
	COL5A1	4.15884	3.3225e-50	9.96751e-47
	DCN	3.44601	4.15023e-48	1.24507e-44
	EPHA3	3.34745	2.16993e-47	6.50979e-44
	HAND2	4.83285	3.81166e-47	1.1435e-43
	PCDH9	7.90229	4.98233e-47	1.4947e-43
	ITGBL1	4.04137	1.19692e-44	3.59076e-41
	SLC1A7	3.07536	3.4126e-44	1.02378e-40
	HEYL	3.18406	6.133e-44	1.8399e-40
	THBS1	3.28617	3.659e-43	1.0977e-39
	COL1A1	3.06506	1.68287e-40	5.0486e-37
	PAPPA	4.52641	3.13317e-39	9.39951e-36
	GGT5	3.4576	1.16687e-38	3.5006e-35
	CYGB	3.61506	1.83263e-37	5.4979e-34
	WISP1	3.09435	1.2586e-35	3.77581e-32
	RP11-720L8.1	5.16433	4.01056e-35	1.20317e-31
	RGS16	0.493111	4.90626e-34	1.47188e-30
	ANK2	6.01368	8.6306e-32	2.58918e-28
	SLC24A3	3.03492	1.49924e-29	4.49773e-26
	F3	2.69145	7.35537e-29	2.20661e-25
	SLIT3	4.89399	8.97147e-29	2.69144e-25
	VIPR1	3.26	4.35541e-28	1.30662e-24
	BNC2	5.86218	9.51616e-28	2.85485e-24
	TNC	3.47386	1.59038e-25	4.77115e-22
	PTPRQ	2.67413	1.38323e-24	4.14968e-21
	HIP1	6.829	3.76585e-23	1.12976e-19
	COL12A1	3.5856	2.71312e-21	8.13935e-18
	ENPEP	6.1792	3.79233e-21	1.1377e-17
	RP11-664H17.1	3.006	3.30283e-19	9.9085e-16
	COL1A2	1.83586	1.97599e-18	5.92797e-15
	HTRA3	3.04738	3.61864e-18	1.08559e-14
	AC010987.5	2.21505	2.90723e-16	8.7217e-13
	FHOD3	3.05386	3.54833e-16	1.0645e-12
	EGFLAM	3.30151	6.21429e-16	1.86429e-12
	SYT1	4.7987	1.03151e-15	3.09453e-12
	CADM2	3.66016	1.79108e-15	5.37325e-12
	MYL3	2.58112	2.63838e-15	7.91513e-12
	SEMA3C	3.18293	1.85772e-14	5.57315e-11
	NR4A3	5.16839	6.72395e-14	2.01718e-10
	COL3A1	2.4334	2.04674e-13	6.14023e-10
	WT1	2.36632	6.61286e-13	1.98386e-09
	CCL2	1.21811	9.36466e-13	2.8094e-09
	CACNB2	6.20922	3.77193e-12	1.13158e-08
	TRPC4	1.90752	4.56228e-11	1.36868e-07
	HAS1	2.90793	5.08983e-11	1.52695e-07
	STAC	2.55225	6.82829e-11	2.04849e-07
	XXbac-BPG154L12.5	1.48555	1.11725e-10	3.35174e-07
	EBF1	2.67413	2.32315e-10	6.96945e-07
	TEX41	2.74254	3.30376e-10	9.91129e-07
	ERICH2	1.25006	3.39529e-10	1.01859e-06
	RP11-1012E15.2	1.75509	1.60058e-09	4.80175e-06
	BNC1	3.00922	1.27353e-08	3.82059e-05
	RSPO3	0.732931	1.14915e-07	0.000344745
	ITPKB-AS1	1.1092	1.14295e-06	0.00342886
	DSCR4	1.3012	1.72029e-06	0.00516086
	RP11-536K7.5	1.62681	3.96493e-06	0.0118948
	KCND2	3.94396	5.29368e-06	0.015881
	ROR1	5.48086	6.25258e-06	0.0187577
	MROH5	2.96838	1.08904e-05	0.0326712
	RYR2	6.15619	1.40837e-05	0.042251
HSEC indicates hepatic sinusoidal endothelial cells; and snRNA-seq, single nucleus RNA-sequencing.
